# Supplementary material for: Dietary Xanthan Gum Alters Antibiotic Efficacy against the Murine Gut Microbiota and Attenuates Clostridioides difficile Colonization
Source: mSphere. 2020 Jan 8;5(1):e00708-19. doi: 10.1128/mSphere.00708-19 (PMC6952194; doi:10.1128/mSphere.00708-19)
Supplement: TABLE S1 [file mSphere.00708-19-st001.xlsx]

## Sheet: Sheet1
mouse_experiment	experimental_group	num_mice	source	antibiotic_model	16S_sequencing	scfa_analysis	cdiff_colonization	qPCR
experiment_1	std_chow_630g	5	young_lab_colony	cefoperazone	yes	yes	yes	no
experiment_1	xg_chow_control	6	young_lab_colony	cefoperazone	yes	yes	yes	no
experiment_1	xg_chow_630g	7	young_lab_colony	cefoperazone	yes	yes	yes	no
experiment_2	std_chow_630g	6	jax_labs	cefoperazone	no	no	yes	yes
experiment_2	xg_chow_control	6	jax_labs	cefoperazone	no	no	yes	yes
experiment_2	xg_chow_630g	6	jax_labs	cefoperazone	no	no	yes	yes
experiment_3	std_chow_630g	6	jax_labs	abx_cocktail	no	no	yes	no
experiment_3	xg_chow_control	6	jax_labs	abx_cocktail	no	no	yes	no
experiment_3	xg_chow_630g	6	jax_labs	abx_cocktail	no	no	yes	no
experiment_4	std_chow_630g	5	young_lab_colony	abx_cocktail	yes	no	yes	no
experiment_4	xg_chow_control	6	young_lab_colony	abx_cocktail	yes	no	yes	no
experiment_4	xg_chow_630g	7	young_lab_colony	abx_cocktail	yes	no	yes	no
