# Supplementary material for: Dietary Xanthan Gum Alters Antibiotic Efficacy against the Murine Gut Microbiota and Attenuates Clostridioides difficile Colonization
Source: mSphere. 2020 Jan 8;5(1):e00708-19. doi: 10.1128/mSphere.00708-19 (PMC6952194; doi:10.1128/mSphere.00708-19)
Supplement: TABLE S2 [file mSphere.00708-19-st002.csv]

sampleID	seqID	patientID	timepoint	type	group	seqsuccess	cecum_result	group2	pcoa03_axis1	pcoa03_axis2	pcoa03_axis3	nmds03_axis1	nmds03_axis2	nmds03_axis3	simpsoneven_03	simpson_03	simpson_lci_03	simpson_hci_03	invsimpson_03	invsimpson_lci_03	invsimpson_hci_03	shannon_03	shannon_lci_03	shannon_hci_03	npshannon_03	sobs_03	chao_03	chao_lci_03	chao_hci_03	nseqs	Otu0001	Otu0002	Otu0003	Otu0004	Otu0005	Otu0006	Otu0007	Otu0008	Otu0009	Otu0010	Otu0011	Otu0012	Otu0013	Otu0014	Otu0015	Otu0016	Otu0017	Otu0018	Otu0019
17371n12	17371n12	17371	2	fecal	xanthan	good	feces	xanthan	0.047176	-0.007284	0.393633	0.207027	0.136189	-0.509562	0.209083	0.03766	0.03625	0.03907	26.55352	25.595219	27.586372	3.76724	3.740506	3.793974	3.779792	127	148.083333	134.661173	185.020744	7481	0.034742987	0.00996725	0.000142389	0	0.029616973	0.021500783	0	0.029189805	0.100099673	0.092410651	0.077886943	0.020361669	0.04015378	0.036024491	0.021785562	0.023921401	0.022782287	0.001708672	0.007404243
17371n14	17371n14	17371	0	fecal	xanthan	good	feces	xanthan	3.40E-05	-0.019439	0.569212	0.394362	-0.090624	-0.521541	0.150678	0.023959	0.023499	0.024419	41.73774	40.952085	42.55413	4.29048	4.27656	4.304399	4.297233	277	294.53125	284.470308	318.142175	32301	0.013746029	0.001950237	0.000377465	0.000440376	0.013211286	0.000471832	0	0.017457771	0.026108018	0.066905728	0.04397471	0.017961058	0.020603315	0.004183574	0.052373313	0.004907049	0.013431474	0.043377056	0.006479821
17371p00	17371p00	17371	14	fecal	xanthan	good	feces	xanthan	-0.106847	-0.153487	-0.080033	0.018614	-0.115211	0.442465	0.034916	0.143921	0.142831	0.145012	6.948241	6.895986	7.001294	2.248965	2.241263	2.256667	2.256721	199	284.153846	247.479344	348.572517	78062	0.233606875	0.216446027	2.58E-05	1.29E-05	0.000529019	3.87E-05	0	0.001212872	0.129106346	0.075301283	0.022889732	0.01485123	0.109106862	0.006838533	1.29E-05	0.079275374	0	0	0.028089598
17371p01	17371p01	17371	15	fecal	xanthan	good	feces	xanthan	-0.081712	0.190597	-0.121575	-0.153	0.355284	0.200662	0.047399	0.130232	0.128837	0.131627	7.678611	7.597224	7.76176	2.451242	2.440303	2.46218	2.459843	162	242	204.243594	313.502263	49131	0.098158881	0.190112433	0.224763972	0	0.159884495	4.10E-05	2.05E-05	0.065411948	0.022404719	0.01118188	0.025415225	0.02179033	0.034938254	0.006819718	0.014192386	0.021503615	0.000286715	0	0.025435704
17371p03	17371p03	17371	17	fecal	xanthan	good	feces	xanthan	0.193448	0.082888	-0.100353	-0.374603	0.260211	-0.002442	0.026669	0.100798	0.099433	0.102164	9.920783	9.788177	10.057032	2.987299	2.975438	2.999159	3.001538	372	511.041667	462.467462	585.696555	64470	0.012783868	0.14918177	0.043754123	9.42E-05	0.242171059	0.078650627	3.14E-05	0.073326633	0.013443478	0.03070327	0.042497723	0.021170336	0.031818325	0.003800609	0.02665138	0.018249207	0.00100512	0	0.019804002
17371p04	17371p04	17371	18	fecal	xanthan	good	feces	xanthan	0.262413	0.027979	-0.120123	-0.419917	0.142849	-0.007241	0.02734	0.067986	0.06725	0.068722	14.708994	14.551472	14.869963	3.354462	3.343597	3.365327	3.371269	538	757.356436	691.75853	850.940335	78526	0.009561887	0.12271304	0.001022177	0	0.151152861	0.099306472	1.29E-05	0.081502471	0.018230986	0.026693062	0.034986932	0.016510105	0.02585203	0.004670962	0.020068318	0.027999896	0.003571151	1.29E-05	0.01310716
17371p06	17371p06	17371	20	fecal	xanthan	good	feces	xanthan	0.260276	0.002982	-0.208453	-0.365041	-0.056448	0.181505	0.030559	0.078852	0.077926	0.079778	12.681991	12.534854	12.832623	3.173668	3.162044	3.185292	3.187519	415	562	511.282848	639.432497	67978	0.027811312	0.163827409	0.000134138	0	0.040271257	0.155838736	0	0.114360235	0.071734108	0.033310977	0.055786571	0.02372755	0.013726805	0.025352113	0.014606155	0.035144199	0.002503912	1.49E-05	0.014635964
17371p07	17371p07	17371	21	fecal	xanthan	good	feces	xanthan	0.284363	0.018906	-0.267441	-0.404572	-0.06641	0.16386	0.038111	0.091107	0.089462	0.092752	10.976097	10.781427	11.177927	3.109337	3.093088	3.125587	3.126376	288	404.434783	358.255857	480.966952	35407	0.006429674	0.211779162	2.86E-05	5.72E-05	0.041778591	0.160941876	2.86E-05	0.102446134	0.043035949	0.020889295	0.044921987	0.028776362	0.015231182	0.02077499	0.011601989	0.020574956	0.005686689	0	0.020975024
17371p09	17371p09	17371	23	fecal	xanthan	good	feces	xanthan	0.327445	0.015324	-0.172929	-0.367565	-0.116413	-0.019735	0.02966	0.060967	0.060036	0.061899	16.402242	16.15535	16.656797	3.56431	3.553194	3.575426	3.58086	553	700.520325	655.093743	766.159452	75696	0.003546052	0.192897151	4.03E-05	4.03E-05	0.041142258	0.081733804	1.34E-05	0.055904042	0.047052345	0.013848406	0.047992586	0.025856627	0.014963263	0.029577295	0.020712165	0.030302623	0.011188868	1.34E-05	0.019704764
17371p10	17371p10	17371	24	fecal	xanthan	good	feces	xanthan	0.234709	-0.007061	-0.062328	-0.165764	-0.46278	0.015746	0.073041	0.034227	0.033737	0.034718	29.216482	28.803686	29.641282	3.919435	3.907393	3.931477	3.933543	400	623.826087	542.961124	750.431752	48987	0.016455512	0.090994196	4.16E-05	2.08E-05	0.025775448	0.056897377	0	0.019992095	0.037945453	0.011296262	0.032952631	0.013917494	0.00649067	0.033951195	0.010380911	0.018307017	0.02614991	0	0.011005014
17372n12	17372n12	17372	2	fecal	xanthan	good	feces	xanthan	0.22487	0.001955	0.302103	-0.046077	-0.019652	-0.437395	0.070612	0.029689	0.029278	0.030101	33.681954	33.221953	34.154873	4.046021	4.03378	4.058263	4.063756	477	678.452055	612.451373	776.612542	48482	0.01135505	0.065695576	0.000104945	6.30E-05	0.071824364	0.019855596	2.10E-05	0.03028713	0.044559651	0.034925699	0.056166569	0.021702628	0.03322559	0.022248342	0.027558559	0.017777684	0.037276467	0.008584502	0.005373184
17372n14	17372n14	17372	0	fecal	xanthan	good	feces	xanthan	0.064366	-0.038691	0.533657	0.28365	-0.130942	-0.475744	0.081083	0.026928	0.026621	0.027235	37.136096	36.717096	37.564769	4.145207	4.134893	4.15552	4.155013	458	573.098361	530.06917	641.818306	67810	0.032636625	0.015747322	7.51E-05	3.01E-05	0.036257907	0.001066851	1.50E-05	0.044882872	0.028354195	0.055626512	0.037369837	0.018016258	0.027347448	0.008354495	0.052756533	0.009376268	0.011299605	0.066295022	0.01250169
17372p00	17372p00	17372	14	fecal	xanthan	good	feces	xanthan	-0.103637	-0.188291	-0.083593	0.039631	-0.077952	0.38408	0.026744	0.123	0.121713	0.124287	8.130078	8.045896	8.21604	2.543869	2.534899	2.55284	2.55584	304	471.5	410.858796	566.554428	75143	0.25421088	0.179073203	8.06E-05	1.34E-05	0.073915379	0.000134318	1.34E-05	0.028582942	0.083908664	0.024137005	0.041437206	0.017971793	0.040214909	0.008744124	0.00014775	0.039691068	0.000241773	0	0.049200806
17372p01	17372p01	17372	15	fecal	xanthan	good	feces	xanthan	0.053771	0.045278	-0.107361	-0.178608	0.225417	0.087594	0.043985	0.093946	0.092722	0.09517	10.644389	10.507489	10.784902	2.909858	2.896983	2.922732	2.922353	242	344.097561	301.75665	416.439363	44932	0.119870774	0.185426155	0.106521885	0	0.156888699	0.0168712	0	0.060664528	0.025822808	0.013887331	0.040719718	0.015996231	0.020954389	0.010701546	0.019675588	0.016175712	0.003006304	0	0.018127566
17372p01r	17372p01r	17372	15	fecal	xanthan	good	feces	xanthan	0.057499	0.012438	-0.121289	-0.164532	0.183925	0.116765	0.029904	0.091119	0.090227	0.092011	10.974654	10.86831	11.0831	2.929486	2.91943	2.939543	2.94146	367	598.122449	516.287117	724.817792	77045	0.134065098	0.186193511	0.093555748	0	0.131547198	0.026660896	0	0.081635062	0.024903612	0.014202534	0.04366984	0.011789545	0.016589294	0.00877331	0.018084297	0.01580245	0.001875311	3.93E-05	0.017205655
17372p03	17372p03	17372	17	fecal	xanthan	good	feces	xanthan	0.295654	-0.005851	-0.182093	-0.327943	-0.066212	0.040274	0.042689	0.066738	0.065628	0.067848	14.983966	14.738825	15.2374	3.346071	3.332705	3.359436	3.362289	351	511.660377	452.874807	604.367419	44965	0.036089077	0.177771286	0.001348284	8.99E-05	0.087099166	0.115368194	2.25E-05	0.047347251	0.047032651	0.017662524	0.040853015	0.033392508	0.011505359	0.043055212	0.023594975	0.023437676	0.008134649	0	0.014516528
17372p04	17372p04	17372	18	fecal	xanthan	good	feces	xanthan	0.304118	0.007099	-0.189806	-0.354584	-0.1038	0.08216	0.040066	0.064661	0.063542	0.065779	15.465367	15.202483	15.737502	3.402972	3.388743	3.417201	3.421409	386	545.85	488.973374	634.142035	42537	0.016289981	0.168496511	0.000261973	2.38E-05	0.05084665	0.133677868	0	0.053347305	0.054323751	0.02876944	0.051394413	0.035914168	0.015932744	0.037128772	0.021386554	0.028697992	0.004906047	0	0.015813665
17372p06	17372p06	17372	20	fecal	xanthan	good	feces	xanthan	0.315398	0.005139	-0.144432	-0.341103	-0.105909	0.005416	0.039412	0.055278	0.054405	0.056151	18.090278	17.809084	18.380495	3.566928	3.553915	3.579942	3.58397	459	570.06383	531.872984	628.269511	53961	0.014879831	0.162510359	0.00043321	0	0.054697506	0.097152113	0	0.050177051	0.051062307	0.028497702	0.045788443	0.04062759	0.008551194	0.028968583	0.025314548	0.025258043	0.00414375	0	0.009700143
17372p08	17372p08	17372	22	fecal	xanthan	good	feces	xanthan	0.275268	0.013401	-0.279738	-0.420673	-0.041662	0.168791	0.036464	0.111481	0.10982	0.113143	8.970114	8.838401	9.105812	2.99611	2.983862	3.008359	3.001896	246	310.166667	278.480441	372.764322	66536	0.010284679	0.279679831	4.53E-05	0.000166126	0.017820735	0.12983463	3.02E-05	0.071675602	0.040610134	0.025628634	0.047134335	0.034297365	0.010239372	0.050215208	0.017141131	0.023771049	0.003080873	0.001147776	0.021354678
17372p10c	17372p10c	17372	24	fecal	xanthan	good	cecum	xanthan	0.258619	-0.018311	-0.018113	-0.179386	-0.367723	-0.146511	0.067812	0.03098	0.030401	0.03156	32.278639	31.685786	32.8941	4.106923	4.094208	4.119638	4.12373	476	569.247423	536.282799	620.23819	47890	0.024120366	0.114930229	4.28E-05	0	0.027459122	0.040471706	2.14E-05	0.008710727	0.040814143	0.015002996	0.026988272	0.014489342	0.007126958	0.027245099	0.010829552	0.017721086	0.02735211	0.017357247	0.007983049
17373n12	17373n12	17373	2	fecal	xanthan	good	feces	xanthan	0.213261	-0.049681	0.241311	-0.01088	-0.118565	-0.300064	0.073475	0.026123	0.025742	0.026504	38.280602	37.729989	38.847525	4.217664	4.205701	4.229627	4.233913	521	690.189873	634.192844	773.888896	51897	0.055157057	0.073562448	0.000177354	0	0.068123596	0.028987506	0	0.020159224	0.033795767	0.03206164	0.045698183	0.025775431	0.025814843	0.0233713	0.024198952	0.014129192	0.03275135	0.005123557	0.006345328
17373p00	17373p00	17373	14	fecal	xanthan	good	feces	xanthan	0.166695	-0.094271	-0.192918	-0.158879	-0.155617	0.186669	0.04087	0.065422	0.064343	0.066501	15.285281	15.037267	15.541612	3.387407	3.371801	3.403013	3.407347	374	521.873016	469.192692	603.707013	37973	0.122549805	0.1574534	5.34E-05	0.00010682	0.078886931	0.095550927	2.67E-05	0.000640923	0.036959889	0.018186188	0.032927415	0.034209261	0.012471292	0.026491481	0.00536773	0.022432303	0.007797896	0.000320461	0.011563318
17373p03	17373p03	17373	17	fecal	xanthan	good	feces	xanthan	0.297059	-0.015858	-0.15678	-0.309384	-0.137134	0.071551	0.038799	0.058049	0.057061	0.059037	17.226731	16.938445	17.525001	3.54904	3.53503	3.563051	3.567753	444	595.083333	543.036903	674.481497	45466	0.031823471	0.163257542	0.001365142	2.24E-05	0.0343971	0.10746576	0	0.078663504	0.044870647	0.023811655	0.049838868	0.029272223	0.00895175	0.041066153	0.0214842	0.033009578	0.010607824	0.014278041	0.015598424
17373p04	17373p04	17373	18	fecal	xanthan	good	feces	xanthan	0.23014	-0.02156	-0.225341	-0.336833	-0.109805	0.23706	0.028147	0.07417	0.07329	0.075051	13.482508	13.324336	13.64448	3.254873	3.243739	3.266006	3.269428	479	654.182927	597.032165	739.005889	74450	0.046727572	0.138331041	0.000353997	0	0.033752229	0.175010552	1.36E-05	0.101093305	0.050975533	0.021988645	0.056339946	0.022369872	0.017304995	0.026862908	0.015793702	0.030552643	0.00313151	0.00445219	0.012280965
17373p06	17373p06	17373	20	fecal	xanthan	good	feces	xanthan	0.315498	-0.00226	-0.060958	-0.263006	-0.253359	-0.111799	0.054043	0.034651	0.033935	0.035367	28.858957	28.274606	29.467971	4.070207	4.056554	4.083859	4.092808	534	784.835294	708.357386	894.858501	43760	0.009489751	0.130285394	9.35E-05	4.67E-05	0.031297478	0.056774887	7.01E-05	0.041254704	0.042984363	0.019540472	0.038893953	0.020265059	0.010705187	0.024121731	0.01661875	0.022228455	0.015707173	0.006240797	0.010237711
17373p07	17373p07	17373	21	fecal	xanthan	good	feces	xanthan	0.243374	-0.008634	-0.212097	-0.348787	-0.116385	0.228815	0.031923	0.075301	0.074244	0.076358	13.280031	13.096145	13.469154	3.243643	3.230648	3.256639	3.260938	416	532.701149	492.309066	594.473659	53857	0.033229901	0.142623413	1.88E-05	0	0.024522802	0.174461683	3.76E-05	0.105707569	0.063883404	0.029732017	0.053201693	0.02006582	0.015213916	0.032722144	0.019238364	0.027550541	0.004739069	0.005811001	0.02435355
17373p08	17373p08	17373	22	fecal	xanthan	good	feces	xanthan	0.263225	-0.001436	-0.137986	-0.305481	-0.167699	0.190295	0.052042	0.06139	0.060693	0.062087	16.28926	16.106375	16.476346	3.328594	3.318156	3.339031	3.336601	313	429.277778	380.60427	512.995083	68331	0.02574103	0.123612869	5.89E-05	5.89E-05	0.025829335	0.134680482	0	0.081829688	0.08321314	0.032511112	0.065758102	0.018867925	0.017602214	0.048538545	0.016189327	0.030229888	0.008845259	0.010007947	0.031201248
17373p09	17373p09	17373	23	fecal	xanthan	good	feces	xanthan	0.232714	-0.00505	-0.295778	-0.362043	-0.068499	0.223462	0.025065	0.100243	0.098822	0.101665	9.975749	9.836262	10.11925	3.087614	3.074629	3.1006	3.100785	398	503	464.024316	564.983932	62018	0.044446615	0.227556901	0.005584318	8.14E-05	0.040001954	0.185959428	6.51E-05	0.050372831	0.056771189	0.022760574	0.037462147	0.015157435	0.014717854	0.019162515	0.010940705	0.027188955	0.000504705	0.001628081	0.017778646
17373p10c	17373p10c	17373	24	fecal	xanthan	good	cecum	xanthan	0.264479	-0.00275	0.047177	-0.199418	-0.328803	-0.257278	0.082932	0.024862	0.024317	0.025407	40.22199	39.359247	41.123403	4.332596	4.319031	4.34616	4.352316	485	648.037975	593.73756	729.454457	38458	0.009379008	0.101646003	5.34E-05	5.34E-05	0.040001069	0.017208209	2.67E-05	0.016406584	0.029847157	0.010821932	0.024315947	0.015257589	0.012451903	0.014295639	0.015845447	0.017849508	0.047910432	0.006733647	0.007561992
17381n03	17381n03	17381	-3	fecal	standard_cdiff	good	feces	standard_cdiff	-0.615933	0.062418	-0.064842	0.41636	0.332511	0.426165	0.031969	0.355457	0.354384	0.35653	2.813279	2.804811	2.821798	1.093192	1.089673	1.096711	1.096235	88	158.3	117.745744	254.144443	99194	0.344936198	0.000151429	0.43666209	1.01E-05	4.04E-05	4.04E-05	0.216332176	5.05E-05	0.000100953	0.000201906	0.000191811	9.09E-05	7.07E-05	1.01E-05	0.00032305	1.01E-05	2.02E-05	6.06E-05	4.04E-05
17381n12	17381n12	17381	2	fecal	standard_cdiff	good	feces	standard_cdiff	-0.144719	0.287955	-0.068339	-0.20155	0.562712	0.137198	0.046186	0.237932	0.236151	0.239712	4.202888	4.171667	4.23458	1.656274	1.649836	1.662712	1.660095	91	130.375	108.107043	181.62879	73596	0.05954284	0.176797694	0.122077851	0.196144335	0.386905494	4.10E-05	0	0	2.73E-05	1.37E-05	1.37E-05	4.10E-05	0	0	0	2.73E-05	0	0	0
17381n14	17381n14	17381	0	fecal	standard_cdiff	good	feces	standard_cdiff	-0.212187	0.269123	-0.082347	-0.119477	0.526392	0.199558	0.053535	0.212264	0.210844	0.213684	4.711113	4.679807	4.74284	1.719222	1.712508	1.725936	1.723698	88	162.1	119.561945	261.969314	60100	0.126888471	0.166890485	0.115003693	0.229772376	0.324212717	0	0	5.04E-05	0	0	3.36E-05	1.68E-05	0	1.68E-05	0	5.04E-05	1.68E-05	0	1.68E-05
17381p00	17381p00	17381	14	fecal	standard_cdiff	good	feces	standard_cdiff	-0.55967	-0.409221	-0.063067	0.590182	-0.17314	0.363577	0.013442	0.978839	0.977044	0.980634	1.021618	1.019748	1.023495	0.095558	0.088153	0.102962	0.100918	76	97.9375	84.576804	132.111097	48592	0.990032744	0.000741366	0	0	0.000885521	0.000329496	2.06E-05	0.000226529	0.000123561	0.000576618	0.000782553	0.001132643	0.000391277	0.000535431	0.001050269	0.000226529	8.24E-05	6.18E-05	0.000432464
17381p01	17381p01	17381	15	fecal	standard_cdiff	good	feces	standard_cdiff	-0.578939	-0.368036	-0.06164	0.502123	-0.074012	0.48605	0.025715	0.532699	0.530625	0.534773	1.877231	1.869951	1.884568	0.698019	0.693332	0.702706	0.701386	73	96	81.504993	135.19876	64994	0.635423091	9.25E-05	0	0	0.000292957	0	0.362233255	3.08E-05	0.000169607	6.17E-05	0.000323794	0	0.000154188	7.71E-05	6.17E-05	4.63E-05	0.000107931	0	0
17381p03	17381p03	17381	17	fecal	standard_cdiff	good	feces	standard_cdiff	-0.606731	0.101778	-0.063059	0.397296	0.362092	0.429567	0.058148	0.365906	0.364107	0.367705	2.732943	2.719573	2.746445	1.067366	1.063072	1.07166	1.071156	47	122.6	73.862005	259.76744	52419	0.319398025	0.000114589	0.469872615	1.91E-05	0.000649338	5.73E-05	0.209602567	1.91E-05	1.91E-05	0	0	5.73E-05	0	0	1.91E-05	0	1.91E-05	0	0
17381p06	17381p06	17381	20	fecal	standard_cdiff	good	feces	standard_cdiff	-0.626885	0.271404	-0.044557	0.447197	0.479068	0.182513	0.075324	0.295023	0.293572	0.296473	3.389571	3.372985	3.406322	1.313143	1.306748	1.319537	1.317301	45	153.75	82.93834	356.731155	46447	0.302993083	0.000129291	0.256577671	0.365203525	0	6.46E-05	0.066972655	0	4.31E-05	0	0	0	2.15E-05	4.31E-05	2.15E-05	2.15E-05	6.46E-05	0	0
17381p07	17381p07	17381	21	fecal	standard_cdiff	good	feces	standard_cdiff	-0.552825	0.466042	-0.021024	0.336936	0.606465	0.156141	0.082196	0.248286	0.246428	0.250144	4.027609	3.997692	4.057978	1.56196	1.555693	1.568228	1.565377	49	88	63.766318	152.004687	53883	0.119746454	0.000167296	0.357808056	0.289365578	1.86E-05	1.86E-05	0.120713051	1.86E-05	0.020484414	3.72E-05	0	1.86E-05	0.089447367	0	0	1.86E-05	0	0	0
17381p08	17381p08	17381	22	fecal	standard_cdiff	good	feces	standard_cdiff	-0.489851	0.568928	-0.010699	0.265062	0.706468	0.061811	0.045521	0.378755	0.376689	0.380822	2.640227	2.625902	2.65471	1.195547	1.188084	1.203011	1.198021	58	67.714286	61.045132	88.989576	66681	0.030212434	0.000240377	0.40563685	0.457873862	9.01E-05	7.51E-05	0.064090622	4.51E-05	0.008593492	3.00E-05	0.000105165	6.01E-05	0.02864998	3.00E-05	6.01E-05	6.01E-05	0	0	0
17381p08r	17381p08r	17381	22	fecal	standard_cdiff	good	feces	standard_cdiff	-0.494421	0.564742	-0.010392	0.273635	0.696296	0.067199	0.046388	0.353395	0.351447	0.355343	2.829692	2.814179	2.845377	1.276741	1.270178	1.283304	1.279708	61	100.545455	76.774918	160.134776	78900	0.038990709	1.27E-05	0.400200538	0.432223181	5.08E-05	0	0.056569528	0	0.022985734	1.27E-05	0	0	0.046669544	0	0	2.54E-05	0	0	0
17381p09	17381p09	17381	23	fecal	standard_cdiff	good	feces	standard_cdiff	-0.498474	0.566683	-0.017603	0.265131	0.687488	0.116332	0.077793	0.347421	0.344675	0.350167	2.878356	2.855784	2.901288	1.289478	1.281041	1.297915	1.29257	37	68.666667	47.396838	133.450264	44697	0.031559378	4.48E-05	0.464812077	0.348205886	0	2.24E-05	0.067083277	0	0.072660485	0	0	0	0.011960758	0	0	0	0	0	0
17381p10c	17381p10c	17381	24	fecal	standard_cdiff	good	cecum	standard_cdiff	-0.476758	0.556577	-0.005636	0.284502	0.694505	0.014241	0.054838	0.344069	0.341644	0.346494	2.906395	2.886052	2.927027	1.282375	1.275564	1.289185	1.285259	53	70.769231	59.345515	102.758856	62330	0.04275687	8.03E-05	0.311360606	0.480926452	9.64E-05	9.64E-05	0.050338104	9.64E-05	0.110730979	3.21E-05	0	0	0.001445574	0	0	1.61E-05	0	3.21E-05	1.61E-05
17381p10cr	17381p10cr	17381	24	fecal	standard_cdiff	good	cecum	standard_cdiff	-0.473723	0.560051	-0.004729	0.279303	0.702001	0.008259	0.033011	0.360636	0.358507	0.362764	2.772883	2.75661	2.789348	1.253272	1.247308	1.259236	1.257004	84	143.125	111.279028	212.148469	91222	0.035974464	0.000164819	0.31083739	0.503137052	2.20E-05	5.49E-05	0.056983375	5.49E-05	0.089551583	2.20E-05	1.10E-05	2.20E-05	0.001472382	3.30E-05	0	1.10E-05	0	2.20E-05	2.20E-05
17382n12	17382n12	17382	2	fecal	standard_cdiff	good	feces	standard_cdiff	0.237508	-0.012633	0.221557	-0.060384	-0.235222	-0.373338	0.053397	0.043961	0.043064	0.044858	22.747292	22.292532	23.220993	3.858448	3.842434	3.874461	3.878694	426	540	499.35728	603.16033	35664	0.012768394	0.137331806	0.00042943	8.59E-05	0.035871743	0	5.73E-05	0.017348984	0.022845691	0.068680218	0.033753221	0.027369024	0.020927569	0.009447466	0.087689665	0.004551961	0.008989407	0.010420842	0.006384197
17382n14	17382n14	17382	0	fecal	standard_cdiff	good	feces	standard_cdiff	0.221846	-0.023356	0.302168	0.021621	-0.211945	-0.351211	0.042395	0.03547	0.035066	0.035874	28.192792	27.875296	28.517603	3.963848	3.952721	3.974976	3.981978	665	997.282828	904.047969	1126.881682	73224	0.025736936	0.097546338	0.004731465	4.19E-05	0.060211032	0	1.40E-05	0.039987159	0.016008821	0.057852278	0.022345355	0.03755862	0.024718066	0.006448191	0.055828495	0.004452322	0.013426753	0.057545221	0.008695288
17382p00	17382p00	17382	14	fecal	standard_cdiff	good	feces	standard_cdiff	-0.559727	-0.409154	-0.062882	0.590609	-0.173626	0.363423	0.012085	0.985048	0.983777	0.986319	1.015179	1.013871	1.016491	0.070544	0.065036	0.076052	0.07457	84	107.625	93.373656	143.543536	69013	0.993660419	0.000261127	7.25E-05	1.45E-05	4.35E-05	0	0	0	0.000333662	0.001189578	0.000551268	7.25E-05	0.000261127	5.80E-05	0.001030001	2.90E-05	4.35E-05	0.000188592	0.000232113
17382p01	17382p01	17382	15	fecal	standard_cdiff	good	feces	standard_cdiff	-0.639705	-0.185015	-0.07252	0.51099	0.123988	0.406193	0.026279	0.396386	0.393745	0.399026	2.522794	2.506101	2.539712	1.116754	1.108965	1.124543	1.121705	96	127.315789	109.575159	168.240674	59867	0.543673565	0.002057785	0.271042109	0	0.000368059	0.000602279	0.169056263	0.00021749	0.001706456	0.001104177	0.002308735	0.000936878	0.000602279	0.000953608	0.000501899	0.001070718	0.00011711	0	0.000552089
17382p03	17382p03	17382	17	fecal	standard_cdiff	good	feces	standard_cdiff	-0.624016	0.035064	-0.06708	0.431725	0.311295	0.419692	0.06542	0.363949	0.362541	0.365357	2.747637	2.737051	2.758305	1.063747	1.060039	1.067455	1.066314	42	59.1	47.687443	93.413259	61526	0.375951963	6.51E-05	0.43248389	1.63E-05	0	1.63E-05	0.190929506	0	0	1.63E-05	6.51E-05	3.25E-05	0	0	1.63E-05	4.88E-05	1.63E-05	3.25E-05	0
17382p04	17382p04	17382	18	fecal	standard_cdiff	good	feces	standard_cdiff	-0.63215	-0.210847	-0.071545	0.524608	0.099202	0.393931	0.040193	0.394921	0.392206	0.397637	2.532151	2.514858	2.549683	1.128479	1.123078	1.133881	1.132209	63	130.363636	92.018298	219.379246	77989	0.561637682	0.000166848	0.248026696	6.42E-05	2.57E-05	2.57E-05	0.113944683	1.28E-05	3.85E-05	1.28E-05	1.28E-05	0	1.28E-05	1.28E-05	0	0	0	0	1.28E-05
17382p07	17382p07	17382	21	fecal	standard_cdiff	good	feces	standard_cdiff	-0.528704	0.211393	0.043128	0.497608	0.380752	0.062169	0.076536	0.16751	0.166554	0.168465	5.969798	5.935943	6.004042	1.921443	1.915376	1.927511	1.925803	78	132.076923	101.524988	202.306701	57419	0.23784786	0	0.190708576	0.161497962	0	1.75E-05	0.046824439	0	0.11967606	0.050567595	0	0	0.17510626	1.75E-05	0	1.75E-05	0	0	0
17382p08	17382p08	17382	22	fecal	standard_cdiff	good	feces	standard_cdiff	-0.496172	0.484788	0.011379	0.342578	0.623762	0.013874	0.064099	0.236377	0.234188	0.238565	4.230536	4.19173	4.270068	1.695188	1.687013	1.703363	1.69858	66	91.3	75.117964	136.200978	50819	0.109989331	5.93E-05	0.236871221	0.38125815	5.93E-05	1.98E-05	0.023432252	0	0.127395582	0.024558423	3.95E-05	0	0.085371636	1.98E-05	0	0	0	0	1.98E-05
17382p09	17382p09	17382	23	fecal	standard_cdiff	good	feces	standard_cdiff	-0.527735	0.480906	-0.016246	0.330084	0.610718	0.113028	0.048902	0.246374	0.244564	0.248183	4.05887	4.029278	4.088901	1.604524	1.597427	1.611621	1.608963	83	114.058824	96.136036	156.435435	58627	0.119224324	0.000803721	0.359690824	0.283268922	5.13E-05	0.000324909	0.035654434	6.84E-05	0.139454154	0.000478813	3.42E-05	5.13E-05	0.055490954	0.000102603	0	5.13E-05	1.71E-05	3.42E-05	5.13E-05
17382p10c	17382p10c	17382	24	fecal	standard_cdiff	good	cecum	standard_cdiff	-0.482788	0.52761	-0.00157	0.314167	0.65639	0.020081	0.058176	0.249118	0.246881	0.251356	4.014159	3.978424	4.050542	1.612208	1.603929	1.620486	1.616903	69	84.789474	74.963298	110.806983	44255	0.060072912	0.000430224	0.260512193	0.378529538	0.000158504	4.53E-05	0.087403483	2.26E-05	0.162149311	0.000362294	4.53E-05	9.06E-05	0.036772864	2.26E-05	6.79E-05	4.53E-05	4.53E-05	0	0
17383n12	17383n12	17383	2	fecal	standard_cdiff	good	feces	standard_cdiff	0.019512	-0.069347	0.498394	0.340264	-0.195519	-0.386872	0.047083	0.030648	0.030238	0.031058	32.628478	32.197489	33.071161	4.152832	4.141097	4.164566	4.173342	693	998.518868	913.127936	1117.034224	63172	0.065985039	0.017770228	0.00418123	0	0.051073074	0	0	0.020938817	0.014258648	0.078300069	0.034282821	0.02853363	0.018243883	0.00552053	0.076699441	0.003576912	0.007872472	0.061607814	0.010992062
17383n14	17383n14	17383	0	fecal	standard_cdiff	good	feces	standard_cdiff	0.08458	-0.018322	0.428279	0.203217	0.012788	-0.456017	0.044678	0.044409	0.043953	0.044865	22.517794	22.288938	22.751398	3.649288	3.638862	3.659715	3.661805	504	617.448276	577.975684	677.982998	74398	0.042108726	0.042095019	0.017833155	0	0.042204677	8.22E-05	5.48E-05	0.105970886	0.025810785	0.081928338	0.046741782	0.030553499	0.024549716	0.0054692	0.07389588	0.006524659	0.00356389	0.030142281	0.023370891
17383p00	17383p00	17383	14	fecal	standard_cdiff	good	feces	standard_cdiff	-0.560033	-0.409341	-0.062341	0.589902	-0.172025	0.3636	0.012832	0.962101	0.959119	0.965082	1.039392	1.036181	1.042623	0.156661	0.145447	0.167874	0.166101	81	144	107.279553	232.029967	30813	0.982957687	9.76E-05	0	3.25E-05	0.000552899	3.25E-05	0	9.76E-05	0.000357758	0.00195141	0.002146551	0.00074804	0.000552899	0.000162617	0.004260578	0.000130094	0.000162617	0.00065047	0.000260188
17383p01	17383p01	17383	15	fecal	standard_cdiff	good	feces	standard_cdiff	-0.570575	-0.349965	-0.059396	0.475283	-0.064007	0.518005	0.023442	0.501855	0.50018	0.50353	1.992607	1.985978	1.99928	0.788005	0.781213	0.794798	0.791852	85	101.235294	91.029735	128.714159	59886	0.58231636	0.001186934	6.69E-05	1.67E-05	0.002925541	0.000601826	0.404844696	0.000351065	0.000568391	0.000551673	0.000601826	0.000267478	0.000618543	0.000367782	0.000183891	0.000551673	6.69E-05	0.00063526	0.000300913
17383p04	17383p04	17383	18	fecal	standard_cdiff	good	feces	standard_cdiff	-0.63911	0.005132	-0.068831	0.45614	0.28109	0.400954	0.044551	0.35072	0.349297	0.352142	2.851281	2.839766	2.862889	1.149947	1.145465	1.154429	1.153018	64	134.857143	91.367993	247.452788	79233	0.409993553	6.32E-05	0.391829202	0.025824474	0	5.06E-05	0.17180923	2.53E-05	6.32E-05	5.06E-05	1.26E-05	3.79E-05	1.26E-05	1.26E-05	2.53E-05	0	0	2.53E-05	0
17383p07	17383p07	17383	21	fecal	standard_cdiff	good	feces	standard_cdiff	-0.506311	0.508054	-0.014228	0.314586	0.634662	0.095435	0.067042	0.244525	0.242948	0.246103	4.089555	4.063346	4.116105	1.565061	1.558808	1.571313	1.568745	61	127.428571	86.445048	234.422941	57648	0.077452907	1.74E-05	0.333744978	0.293635747	0	1.74E-05	0.095837754	0	0.181187275	0.001147966	0	0	0.015323605	1.74E-05	1.74E-05	0	0	0	0
17383p08	17383p08	17383	22	fecal	standard_cdiff	good	feces	standard_cdiff	-0.430641	0.573976	0.018102	0.263301	0.716327	-0.060948	0.041277	0.361594	0.359439	0.36375	2.76553	2.749144	2.782112	1.278959	1.273674	1.284244	1.280756	67	94.083333	77.33343	137.983878	123210	0.003804631	4.88E-05	0.233310029	0.536631764	0	4.88E-05	0.025347945	0	0.100513788	0.001300728	0	8.13E-06	0.098074922	0	0	0	0	8.13E-06	0
17383p09	17383p09	17383	23	fecal	standard_cdiff	good	feces	standard_cdiff	-0.517484	0.49047	-0.012076	0.320938	0.616542	0.119984	0.043359	0.221765	0.220063	0.223466	4.509285	4.474949	4.544152	1.687083	1.680194	1.693972	1.693356	104	149.041667	125.691162	197.528958	55863	0.089872099	0.000628727	0.337159589	0.258083639	0.000251491	0.000215564	0.103129266	0	0.141319968	0.000179636	5.39E-05	7.19E-05	0.06605231	0.000125745	0	3.59E-05	1.80E-05	3.59E-05	3.59E-05
17383p10c	17383p10c	17383	24	fecal	standard_cdiff	good	cecum	standard_cdiff	-0.50504	0.513861	-0.008275	0.317476	0.650127	0.047668	0.064025	0.274014	0.271734	0.276295	3.649447	3.619325	3.680074	1.508949	1.501477	1.516421	1.512725	57	84.272727	67.204288	129.891089	49529	0.092390204	0.000161911	0.299696418	0.397895163	0.000121433	2.02E-05	0.040093099	0	0.122323416	4.05E-05	0	0	0.045861162	0	0	0	0	0	2.02E-05
17384n12	17384n12	17384	2	fecal	standard_cdiff	good	feces	standard_cdiff	0.262649	0.011908	0.138664	-0.197615	0.094817	-0.322019	0.038821	0.05949	0.058453	0.060528	16.809453	16.521285	17.107852	3.541089	3.524875	3.557303	3.56193	433	597.338235	540.775022	683.587336	38601	0.004249104	0.163510822	0.00119506	0.000531138	0.083893241	7.97E-05	2.66E-05	0.050165981	0.019997344	0.04708538	0.040393042	0.025972646	0.032957111	0.006134643	0.078263179	0.006718895	0.006904794	0.036887532	0.002363564
17384n14	17384n14	17384	0	fecal	standard_cdiff	good	feces	standard_cdiff	0.282872	0.008463	0.139546	-0.203987	-0.121331	-0.311549	0.026742	0.047942	0.047297	0.048588	20.858406	20.581247	21.143132	3.914516	3.904649	3.924382	3.932243	780	1055.042553	982.053191	1154.398473	92363	0.004397763	0.15422308	0.000948756	5.58E-05	0.094384481	0	0	0.020437321	0.02086147	0.045395185	0.028786374	0.04068489	0.023160809	0.003460169	0.07364579	0.004174526	0.012512418	0.03624248	0.002277014
17384p00	17384p00	17384	14	fecal	standard_cdiff	good	feces	standard_cdiff	-0.559544	-0.409176	-0.063409	0.590196	-0.173448	0.363603	0.012745	0.980783	0.978923	0.982642	1.019594	1.017664	1.021531	0.0896	0.081726	0.097473	0.096351	80	104.166667	89.875136	139.141239	41212	0.991810649	0.001433744	2.43E-05	0	0.00031591	0.000923428	0	4.86E-05	0.000413113	0.000267308	0.000461714	0.000388812	0.000194406	0.000364511	0.000145804	0.000170105	7.29E-05	4.86E-05	0
17384p01	17384p01	17384	15	fecal	standard_cdiff	good	feces	standard_cdiff	-0.580959	-0.401882	-0.064833	0.560929	-0.117405	0.40469	0.022208	0.68226	0.677244	0.687275	1.465718	1.455021	1.476573	0.551637	0.5426	0.560674	0.557923	66	99.833333	79.430085	151.233598	37075	0.806513565	0.000108199	2.70E-05	2.70E-05	2.70E-05	0.000135248	0.188996186	5.41E-05	0.000649193	0.000622143	0.000784441	0.000135248	0.000297547	0.000216398	0.000351646	2.70E-05	0.000108199	0	5.41E-05
17384p03	17384p03	17384	17	fecal	standard_cdiff	good	feces	standard_cdiff	-0.527633	0.273405	-0.044276	0.247199	0.506809	0.466591	0.040897	0.543366	0.539263	0.547469	1.840379	1.826586	1.854382	0.843928	0.836271	0.851585	0.846578	45	73.5	54.183307	133.448529	56433	0.201201787	0.001737096	0.704250567	0.001258508	0.004697249	8.86E-05	0.084993619	0.000177255	0.000372235	5.32E-05	1.77E-05	5.32E-05	8.86E-05	0.00019498	0	0.000106353	0	0.000106353	7.09E-05
17384p04c	17384p04c	17384	18	fecal	standard_cdiff	good	cecum	standard_cdiff	-0.643674	-0.149116	-0.075387	0.520663	0.155224	0.387103	0.052477	0.464777	0.46235	0.467205	2.151568	2.14039	2.162863	0.873028	0.867696	0.87836	0.87612	41	58.272727	46.893274	91.625021	54818	0.575325956	0	0.361674154	1.83E-05	1.83E-05	1.83E-05	0.062689456	1.83E-05	0	0	0	0	5.48E-05	0	9.13E-05	0	0	0	0
17391n03	17391n03	17391	-3	fecal	standard_cdiff	good	feces	standard_cdiff	-0.582643	-0.380035	-0.063167	0.520837	-0.082939	0.461291	0.034969	0.560725	0.558503	0.562947	1.783405	1.776367	1.790499	0.65206	0.6484	0.65572	0.654443	51	105.166667	70.355628	202.585251	87253	0.678150884	1.15E-05	0	1.15E-05	0	2.30E-05	0.321711259	1.15E-05	1.15E-05	0	0	0	0	0	1.15E-05	0	0	0	0
17391n14	17391n14	17391	0	fecal	standard_cdiff	good	feces	standard_cdiff	-0.027871	-0.093846	0.468953	0.388311	-0.188228	-0.334139	0.061915	0.034585	0.034031	0.035138	28.914445	28.459061	29.384639	4.052138	4.037928	4.066349	4.068606	467	655.75	590.285998	755.974929	43626	0.095548905	0.003534485	0.000235632	4.71E-05	0.061664978	0.000164943	0	0.010956903	0.027828177	0.064633945	0.056245435	0.024529324	0.025825302	0.005419543	0.071090271	0.007092533	0.014397135	0.053323594	0.018167252
17391p00	17391p00	17391	14	fecal	standard_cdiff	good	feces	standard_cdiff	-0.559965	-0.409239	-0.063012	0.589936	-0.172375	0.363765	0.010321	0.968937	0.966717	0.971157	1.032058	1.029699	1.034428	0.142737	0.13386	0.151614	0.148246	100	111.5	104.139663	131.947042	46050	0.985156046	0.000782405	0.000108667	0	0.000521603	0.000152134	0	0	0.000521603	0.000586803	0.000738938	0.000608537	0.000239068	0.000412936	0.001021473	0.000412936	0.000695471	6.52E-05	6.52E-05
17391p01	17391p01	17391	15	fecal	standard_cdiff	good	feces	standard_cdiff	-0.580209	-0.402836	-0.065087	0.563393	-0.120818	0.401476	0.03097	0.701947	0.698164	0.705729	1.42461	1.416975	1.432328	0.497378	0.49221	0.502546	0.500178	46	60.615385	50.993963	88.773539	65414	0.81956901	0.000198965	0.000198965	0.00018366	0.000964217	1.53E-05	0.178579081	1.53E-05	0	3.06E-05	0	3.06E-05	0	0	0	0	0	0	0
17391p03	17391p03	17391	17	fecal	standard_cdiff	good	feces	standard_cdiff	-0.556824	-0.322821	-0.055342	0.438251	-0.052432	0.56221	0.016191	0.482533	0.481184	0.483882	2.072398	2.066621	2.078208	0.854732	0.846097	0.863367	0.862161	128	181.8125	152.506059	246.16609	46155	0.522153893	0.001064778	2.17E-05	0	0.000760555	0.000325952	0.461244269	0.000108651	0.000651905	0.000239032	0.001195159	0.000564984	0.000217302	0.000195571	0.000282492	0.000325952	0.000804016	0	2.17E-05
17391p04c	17391p04c	17391	18	fecal	standard_cdiff	good	cecum	standard_cdiff	-0.570912	-0.408241	-0.062495	0.576864	-0.143687	0.379293	0.009683	0.77652	0.771381	0.78166	1.287796	1.279329	1.296376	0.605108	0.591049	0.619167	0.614695	133	184.272727	157.753755	239.201767	42269	0.879966789	0.00047444	0.000142332	0	0.001091211	2.37E-05	0.079302574	0.001186099	0.001447041	0.00419879	0.003866682	0.002609418	0.001447041	0.000426996	0.006001661	0.00047444	4.74E-05	0.000972601	0.002372198
17392n12	17392n12	17392	2	fecal	standard_cdiff	good	feces	standard_cdiff	0.070749	-0.057552	0.464247	0.241236	-0.034243	-0.444354	0.05497	0.033814	0.033361	0.034267	29.573863	29.182891	29.975453	3.988131	3.974707	4.001556	4.008687	538	721.174419	662.514072	807.470487	45482	0.056835915	0.025376004	0.000113084	4.52E-05	0.054257605	0	0	0.068257379	0.023430962	0.059278525	0.044668099	0.028949452	0.017889856	0.005676807	0.064502997	0.008142033	0.004342418	0.02784123	0.037498586
17392p00	17392p00	17392	14	fecal	standard_cdiff	good	feces	standard_cdiff	-0.559655	-0.409085	-0.063103	0.59075	-0.17401	0.363435	0.012944	0.990477	0.989558	0.991397	1.009614	1.008678	1.010552	0.048274	0.043992	0.052555	0.051319	78	101.214286	86.911847	138.470414	84641	0.996239134	0.000130093	3.55E-05	8.28E-05	0.00010644	0.000165573	0.000141919	4.73E-05	0.000378452	0.000141919	0.000473065	0.000224706	8.28E-05	0.000260186	8.28E-05	7.10E-05	1.18E-05	2.37E-05	5.91E-05
17392p04c	17392p04c	17392	18	fecal	standard_cdiff	good	cecum	standard_cdiff	-0.57623	-0.406299	-0.064943	0.571945	-0.134277	0.389922	0.03847	0.764541	0.759923	0.76916	1.307974	1.300119	1.315923	0.415022	0.408113	0.421931	0.418449	34	55.375	41.040648	98.893264	44980	0.865849855	4.46E-05	0	2.23E-05	4.46E-05	0	0.133860548	0	0	0	0	0	2.23E-05	0	2.23E-05	0	0	4.46E-05	0
17392p04cr	17392p04cr	17392	18	fecal	standard_cdiff	good	cecum	standard_cdiff	-0.57593	-0.404551	-0.066975	0.563892	-0.125304	0.39543	0.009627	0.692476	0.688739	0.696213	1.444094	1.436343	1.451929	0.67304	0.664062	0.682018	0.678851	150	180.885714	164.942414	213.840245	79613	0.82133995	0.007507148	6.30E-05	3.78E-05	0.001171417	0.003312718	0.14718293	0.000554219	0.001158822	0.000592007	8.82E-05	0.002972629	0.000151151	0.002544369	8.82E-05	0.001713041	0.000138555	0.000352685	0.000604603
17401n03	17401n03	17401	-3	fecal	xanthan	good	feces	xanthan	0.255271	0.012194	0.10161	-0.285674	0.013033	-0.382331	0.039005	0.037156	0.036741	0.037572	26.913528	26.615889	27.217899	3.935557	3.926073	3.94504	3.951339	690	974.557377	896.825959	1081.502601	96267	0.004014537	0.105487238	1.06E-05	1.06E-05	0.069366971	0	0	0.043409821	0.025016903	0.017399848	0.040377789	0.02103406	0.01599476	0.01955502	0.020907285	0.021065754	0.085002535	0	0.004701234
17401n12	17401n12	17401	2	fecal	xanthan	good	feces	xanthan	0.264607	0.009585	0.153636	-0.221232	-0.075466	-0.397974	0.056454	0.031351	0.030802	0.0319	31.89649	31.347592	32.464953	4.162029	4.1484	4.175658	4.183336	565	810.78022	736.845553	916.524468	47981	0.001348315	0.105232745	4.28E-05	0.000107009	0.039143927	0	2.14E-05	0.069919743	0.029941145	0.024419476	0.037217764	0.02741573	0.038416265	0.023263777	0.023327983	0.007469235	0.060952381	0.001305511	0.01082932
17401p00	17401p00	17401	14	fecal	xanthan	good	feces	xanthan	0.283958	0.017922	0.068281	-0.289988	0.013214	-0.306196	0.037001	0.044672	0.044093	0.045251	22.385449	22.098978	22.679446	3.836887	3.826241	3.847533	3.851172	605	816.285714	752.237594	908.194666	83758	0.003602419	0.129699271	0	0	0.099382964	0	1.22E-05	0.023245342	0.02062872	0.017403581	0.058478465	0.03152117	0.030267626	0.027322404	0.025302129	0.022916743	0.078693393	1.22E-05	0.004430002
17401p01B	17401p01B	17401	15	fecal	xanthan	good	feces	xanthan	0.306549	0.018094	0.012793	-0.311561	0.037583	-0.204357	0.03998	0.056589	0.05569	0.057488	17.671213	17.394893	17.956454	3.636022	3.622392	3.649652	3.651443	442	585.013699	535.441504	660.884726	53668	0.005352246	0.157068558	0	0	0.104037825	3.78E-05	1.89E-05	0.09465721	0.02070922	0.023640662	0.060822695	0.033399527	0.034496454	0.030600473	0.026004728	0.035895981	0.027328605	1.89E-05	0.00627896
17401p03	17401p03	17401	17	fecal	xanthan	good	feces	xanthan	0.308674	0.019722	0.019559	-0.297367	0.007836	-0.222374	0.042019	0.049581	0.048638	0.050525	20.168956	19.792293	20.560234	3.80876	3.793845	3.823676	3.828571	480	647.192308	591.58414	730.512911	43969	0.005655742	0.152056001	0	0	0.100644384	2.32E-05	6.95E-05	0.072064346	0.037295443	0.012957211	0.056766028	0.028464142	0.021116314	0.024848176	0.025056789	0.024500487	0.038268972	0	0.007486904
17401p04c	17401p04c	17401	18	fecal	xanthan	good	cecum	xanthan	0.286233	0.010367	0.061596	-0.288895	-0.054388	-0.315432	0.066574	0.034851	0.034153	0.035549	28.693477	28.130361	29.279598	4.013945	4.000326	4.027564	4.031993	431	562.723684	516.820061	633.180339	41189	0.005115279	0.124076408	0.000123557	9.88E-05	0.058566239	0	2.47E-05	0.047915586	0.030518694	0.012973534	0.044530111	0.021820249	0.018756023	0.02399486	0.016754392	0.018879581	0.051918847	2.47E-05	0.0064497
17402n12	17402n12	17401	2	fecal	xanthan	good	feces	xanthan	0.235681	-0.003213	0.244014	-0.082411	-0.042051	-0.413643	0.046451	0.037969	0.037456	0.038481	26.337596	25.987076	26.697701	3.99201	3.980638	4.003382	4.006552	567	770.733333	707.333091	862.776789	72541	0.013428777	0.113869827	0.000140911	0	0.040737244	0	2.82E-05	0.019896572	0.042456353	0.038651768	0.074541688	0.02681528	0.039497231	0.017050178	0.039976327	0.020572942	0.028999394	0.001775473	0.015429707
17402n14	17402n14	17402	0	fecal	xanthan	good	feces	xanthan	0.238734	-0.033395	0.192476	-0.025242	-0.25436	-0.291086	0.049297	0.040651	0.040004	0.041299	24.599422	24.213754	24.997575	3.976007	3.962945	3.989069	3.990183	499	634.705128	587.92329	706.098522	56778	0.026323391	0.123059146	0.000126381	1.81E-05	0.016682314	0	0	0.0898209	0.01549072	0.078374377	0.043402903	0.024138803	0.02356106	0.007925905	0.045118076	0.008539756	0.005705207	0.033491009	0.037769914
17402p00	17402p00	17402	14	fecal	xanthan	good	feces	xanthan	-0.559494	-0.409119	-0.063183	0.590851	-0.174406	0.363367	0.02185	0.994913	0.994118	0.995707	1.005113	1.004311	1.005917	0.025881	0.022202	0.02956	0.029009	46	69.333333	54.062255	113.530046	60853	0.998470168	0.000559293	0	0	1.64E-05	3.29E-05	8.22E-05	6.58E-05	1.64E-05	3.29E-05	0.000263197	0	3.29E-05	1.64E-05	0	8.22E-05	0	0	0
17402p01	17402p01	17402	15	fecal	xanthan	good	feces	xanthan	-0.52391	-0.396277	-0.015391	0.607115	-0.139762	0.252557	0.020941	0.482356	0.479131	0.485581	2.073157	2.059387	2.087112	0.960792	0.953704	0.967879	0.964974	99	118.076923	106.982337	144.591783	74382	0.649232887	0.000472277	1.35E-05	0	6.75E-05	0.000121443	0	0.11673346	2.70E-05	0.22534375	4.05E-05	6.75E-05	4.05E-05	9.45E-05	2.70E-05	0.001835135	0	9.45E-05	2.70E-05
17402p03	17402p03	17402	17	fecal	xanthan	good	feces	xanthan	0.18757	0.055484	-0.064619	-0.326958	0.250484	-0.067756	0.04024	0.103979	0.102522	0.105437	9.617281	9.484312	9.754031	2.791763	2.778355	2.80517	2.806109	239	322.571429	288.100835	381.241648	40938	0.032087143	0.210710501	0.045961998	4.93E-05	0.170687828	2.46E-05	7.39E-05	0.120708776	0.000443601	0.071000813	0.016930774	0.01039998	0.040343051	0.013505188	0.006925105	0.02949947	0.018532666	0	0.001182936
17402p04c	17402p04c	17402	18	fecal	xanthan	good	cecum	xanthan	0.170706	0.123052	-0.002218	-0.289696	0.279411	-0.172306	0.05962	0.061665	0.060851	0.062478	16.216725	16.005605	16.433489	3.333818	3.321874	3.345762	3.345078	272	371	331.270148	437.36149	50861	0.007160425	0.138824976	0.083882101	0	0.120437956	3.97E-05	1.98E-05	0.074460489	0.003114091	0.035841796	0.017573786	0.012872897	0.035544272	0.013448112	0.019775468	0.015649794	0.033045065	1.98E-05	0.003213266
17403n12	17403n12	17402	2	fecal	xanthan	good	feces	xanthan	0.25961	0.00643	0.220642	-0.164084	-0.040228	-0.392331	0.050949	0.031105	0.030684	0.031527	32.148883	31.718966	32.590613	4.159804	4.148976	4.170633	4.175718	631	858.647059	791.162026	954.567231	73293	0.007595962	0.09630395	0.000390969	4.19E-05	0.07530335	0	0	0.02739573	0.025552592	0.021978022	0.040814332	0.033972381	0.04181968	0.020581705	0.030844632	0.010053479	0.064118854	0.003546644	0.010570116
17403n14	17403n14	17403	0	fecal	xanthan	good	feces	xanthan	0.127892	-0.047908	0.415133	0.165352	-0.194043	-0.397449	0.060497	0.030897	0.030523	0.03127	32.365816	31.979266	32.761824	4.098735	4.088244	4.109226	4.110635	535	724.28	662.04241	817.007547	74639	0.046088981	0.053639583	0.000330683	4.13E-05	0.034418617	5.51E-05	0	0.030078399	0.035824021	0.096986649	0.040577593	0.035465781	0.033936371	0.011587693	0.041542086	0.010127175	0.013861141	0.016754619	0.034542624
17403p00	17403p00	17403	14	fecal	xanthan	good	feces	xanthan	0.213166	-0.055873	0.003612	-0.17013	0.015839	-0.196215	0.046048	0.049132	0.048312	0.049952	20.35336	20.019386	20.698667	3.726862	3.714123	3.7396	3.742355	442	587.078947	537.358678	662.723499	54489	0.074116284	0.153818848	3.74E-05	3.74E-05	0.076638517	0	0	0.000354981	0.015208131	0.016684104	0.039757866	0.019430536	0.017543532	0.035909125	0.01042523	0.024643151	0.05143487	0.002783798	0.004390554
17403p01	17403p01	17403	15	fecal	xanthan	good	feces	xanthan	0.234491	-0.040359	-0.00185	-0.210435	0.030608	-0.182249	0.050751	0.055977	0.054899	0.057055	17.864514	17.527042	18.215237	3.617247	3.602205	3.63229	3.632159	352	444.344828	408.137924	503.903856	40066	0.065815848	0.166138076	7.61E-05	5.07E-05	0.102808718	0.000152234	0	0.001091011	0.022987339	0.015071169	0.058736965	0.029558775	0.019968031	0.027300637	0.018724786	0.031690052	0.048689519	0.001801436	0.008931063
17403p03	17403p03	17403	17	fecal	xanthan	good	feces	xanthan	0.292773	0.009255	0.065041	-0.28775	0.025485	-0.268291	0.049891	0.043291	0.04257	0.044012	23.09943	22.720901	23.490785	3.859154	3.845724	3.872583	3.875913	463	601.109756	554.15819	672.244006	50180	0.008435396	0.126490389	0.000344716	0	0.085631438	0	4.06E-05	0.089808581	0.014173899	0.021291264	0.050713764	0.02506286	0.033518534	0.023400114	0.011841999	0.028104469	0.038892043	0.002027739	0.007462081
17403p04c	17403p04c	17403	18	fecal	xanthan	good	cecum	xanthan	0.222061	0.010331	0.080491	-0.293092	0.133419	-0.40227	0.067376	0.042406	0.041572	0.043241	23.581483	23.126416	24.054819	3.860957	3.845942	3.875972	3.876255	350	461.056604	418.021253	531.319349	36654	0.00520444	0.11278133	0.001162694	0	0.057581043	8.30E-05	5.54E-05	0.019184453	0.011848407	0.022561803	0.042133821	0.015031974	0.022091188	0.022644852	0.008803256	0.026077568	0.045372754	0.00321125	0.006367135
17431n12	17431n12	17431	2	fecal	xanthan_cdiff	good	feces	xanthan_cdiff	0.230418	-0.056647	0.166507	-0.065632	-0.130156	-0.243088	0.056661	0.039219	0.03852	0.039919	25.497663	25.050777	25.960782	3.962454	3.948643	3.976264	3.976719	450	585.610169	535.895637	664.098395	48407	0.061831004	0.131742434	6.30E-05	2.10E-05	0.034798304	0.013117575	0	0.023653612	0.032363682	0.031817991	0.060697645	0.028879654	0.03719095	0.023443731	0.049259119	0.013411409	0.027998153	0.003316123	0.0054779
17431n14	17431n14	17431	0	fecal	xanthan_cdiff	good	feces	xanthan_cdiff	0.061821	-0.066092	0.403452	0.271218	-0.265317	-0.323703	0.048346	0.040399	0.0399	0.040898	24.753196	24.451336	25.062602	3.850889	3.838081	3.863697	3.865737	512	671.287671	617.066397	753.490743	56850	0.069793803	0.046691137	5.40E-05	0	0.072564684	0.000683724	0	0.007233078	0.026719205	0.095199539	0.011155493	0.033502465	0.032836734	0.008042751	0.077638634	0.006081543	0.010273849	0.06581741	0.002015186
17431p00	17431p00	17431	14	fecal	xanthan_cdiff	good	feces	xanthan_cdiff	0.264145	0.031789	-0.202693	-0.28616	-0.10311	0.053842	0.042783	0.053733	0.052878	0.054588	18.610491	18.318904	18.911511	3.567902	3.554166	3.581639	3.586759	435	639.402985	571.198552	741.762294	47577	0.035584311	0.148040947	0.039649265	0	0.072849937	0.10330517	0	0.03600996	0.030412667	0.013918743	0.004745994	0.037733841	0.011769213	0.060974312	0.018664737	0.038585141	0.015940579	0.000766169	0.011386128
17431p01	17431p01	17431	15	fecal	xanthan_cdiff	good	feces	xanthan_cdiff	0.328952	0.004384	-0.184032	-0.351343	-0.157325	-0.013443	0.043356	0.05278	0.051833	0.053727	18.946574	18.612577	19.292777	3.682243	3.668388	3.696098	3.698419	437	566.733333	521.273402	636.715892	49252	0.007958435	0.164756093	0.000927797	0	0.040678735	0.090862232	8.25E-05	0.060244938	0.022844419	0.009896499	0.02220527	0.035792338	0.014906602	0.056430663	0.017236403	0.038905612	0.033132654	0.001381386	0.018617789
17431p03	17431p03	17431	17	fecal	xanthan_cdiff	good	feces	xanthan_cdiff	0.330562	0.011912	-0.126693	-0.331661	-0.159572	-0.088004	0.046786	0.053434	0.052317	0.054551	18.714526	18.331315	19.114101	3.676132	3.660419	3.691846	3.695487	400	533	485.440954	607.031863	37564	0.003487806	0.170415833	2.70E-05	2.70E-05	0.075460985	0.060184935	0	0.019304602	0.026847997	0.01843941	0.003514843	0.047207051	0.016249392	0.059211594	0.022927594	0.027740226	0.042664792	0.019629049	0.016898286
17431p04c	17431p04c	17431	18	fecal	xanthan_cdiff	good	cecum	xanthan_cdiff	0.281597	0.002892	-0.097787	-0.256745	-0.394923	-0.023664	0.048437	0.034582	0.034066	0.035098	28.917035	28.491868	29.355084	4.044052	4.031267	4.056838	4.065509	597	949.045977	847.784875	1091.193959	54596	0.001875504	0.098839063	0	7.50E-05	0.048575555	0.078321049	1.88E-05	0.012097001	0.022918659	0.011178004	0.00219434	0.038110242	0.006151653	0.036103453	0.015304113	0.023275005	0.040323337	0.036384778	0.015060297
17432n12	17432n12	17432	2	fecal	xanthan_cdiff	good	feces	xanthan_cdiff	0.266029	-0.026311	0.198699	-0.119525	-0.138395	-0.302745	0.059455	0.027939	0.027494	0.028385	35.792128	35.230433	36.372024	4.272898	4.261888	4.283909	4.288034	602	785.640777	729.230633	867.06144	68831	0.029798032	0.107646876	4.45E-05	4.45E-05	0.051033582	0.010016769	2.97E-05	0.022259486	0.02727529	0.025717126	0.042960808	0.023906688	0.034071854	0.029278644	0.040630982	0.012094321	0.03423509	0.005386796	0.004066066
17432n14	17432n14	17432	0	fecal	xanthan_cdiff	good	feces	xanthan_cdiff	0.067365	-0.057554	0.414994	0.267917	-0.311228	-0.33394	0.062586	0.031391	0.031022	0.03176	31.85615	31.486006	32.2351	4.052057	4.040778	4.063335	4.065068	509	601.967742	568.814784	653.496068	62994	0.055467384	0.044697804	9.72E-05	1.62E-05	0.046301095	0.000210533	1.62E-05	0.003643843	0.027660815	0.073783766	0.008664248	0.029490834	0.032243959	0.012324286	0.067143875	0.00620263	0.015190775	0.065216687	0.002364449
17432p00	17432p00	17432	14	fecal	xanthan_cdiff	good	feces	xanthan_cdiff	0.232416	0.064624	-0.01715	-0.279059	0.134358	-0.133044	0.062614	0.054139	0.053329	0.054948	18.471082	18.198956	18.75147	3.507815	3.496165	3.519466	3.517991	295	386.021277	348.678828	449.341536	53557	0.026010744	0.133389878	0.05198379	3.77E-05	0.130449534	0.014550938	0	0.054942984	0.017359344	0.024710206	0.041089435	0.050909434	0.029252662	0.043992084	0.017095467	0.021562529	0.002525681	0	0.015870323
17432p01	17432p01	17432	15	fecal	xanthan_cdiff	good	feces	xanthan_cdiff	0.327734	0.008989	-0.122159	-0.351099	-0.056708	-0.067707	0.041834	0.057601	0.056745	0.058456	17.360946	17.106777	17.622781	3.540645	3.529	3.55229	3.554251	415	572.514286	518.28317	655.220649	63270	0.008213914	0.171019134	0.004723401	0	0.063821952	0.064318309	0	0.077431751	0.00911056	0.00911056	0.050692499	0.0549996	0.017372508	0.055399888	0.032631495	0.031286526	0.018237131	0	0.024241454
17432p03	17432p03	17432	17	fecal	xanthan_cdiff	good	feces	xanthan_cdiff	0.322934	0.013504	-0.16644	-0.374887	-0.060573	-0.021894	0.036103	0.066107	0.065076	0.067138	15.126976	14.894684	15.366628	3.457742	3.444106	3.471379	3.473299	419	579.615385	523.551237	665.743153	53256	0.00688104	0.180927511	7.62E-05	0	0.098050054	0.089663191	3.81E-05	0.048643806	0.015363208	0.024969979	0.001753617	0.076167966	0.01793645	0.05958485	0.024855613	0.027123878	0.017974573	0.000381221	0.020566876
17432p04c	17432p04c	17432	18	fecal	xanthan_cdiff	good	cecum	xanthan_cdiff	0.315169	0.006108	-0.069628	-0.33111	-0.196595	-0.154542	0.059899	0.036451	0.035768	0.037134	27.433943	26.929543	27.957597	3.929055	3.914871	3.943238	3.951229	458	625	570.223777	706.512399	38529	0.004339887	0.118897034	2.65E-05	2.65E-05	0.056286221	0.055730504	0	0.033422425	0.02590701	0.015957025	0.004181111	0.043478261	0.012411019	0.06054672	0.016618593	0.02532483	0.035142502	0.006774458	0.017968192
17433n11	17433n11	17433	2	fecal	xanthan_cdiff	good	feces	xanthan_cdiff	0.009165	-0.074707	0.467064	0.349515	-0.293649	-0.346434	0.088221	0.030067	0.029522	0.030612	33.259436	32.667333	33.873399	4.159117	4.146065	4.172168	4.170854	377	525	467.158712	619.949346	43343	0.0659567	0.024997074	0.000187244	9.36E-05	0.025441779	0.000421299	7.02E-05	0.006413107	0.023452311	0.089221767	0.006576946	0.030848449	0.022047981	0.009736688	0.082129901	0.006459918	0.019847864	0.039953189	0.004095963
17433n12	17433n12	17433	2	fecal	xanthan_cdiff	good	feces	xanthan_cdiff	0.25114	-0.024592	0.23468	-0.091645	-0.07536	-0.310515	0.054441	0.034723	0.034223	0.035224	28.799247	28.390019	29.220445	4.049203	4.036755	4.061652	4.064366	529	736.642857	668.252366	838.621713	57845	0.037799355	0.105415264	0.000140977	0	0.070065378	0.007366028	0	0.031719738	0.045376848	0.038416128	0.056919309	0.025023349	0.037129716	0.016652863	0.051245	0.018626535	0.037411669	0.002220382	0.003964967
17433p00	17433p00	17433	14	fecal	xanthan_cdiff	good	feces	xanthan_cdiff	0.232212	0.083407	-0.049411	-0.296971	0.141668	-0.117625	0.041097	0.055177	0.054373	0.05598	18.123626	17.86343	18.391515	3.5735	3.558041	3.58896	3.588364	441	670.058824	595.217268	781.220945	65593	0.018793442	0.14619874	0.060683933	1.55E-05	0.132544855	0.018034893	1.55E-05	0.039351673	0.019861603	0.02498568	0.038624085	0.042958651	0.021301299	0.036379398	0.013375234	0.022756475	0.003622459	3.10E-05	0.011842655
17433p01	17433p01	17433	15	fecal	xanthan_cdiff	good	feces	xanthan_cdiff	0.315991	0.01578	-0.224485	-0.378341	-0.128507	0.037786	0.035061	0.071305	0.0702	0.072411	14.024202	13.810132	14.245013	3.442562	3.429463	3.455662	3.454395	400	495.630769	459.212335	554.448292	60250	0.006581377	0.1974749	0.000251838	0.000117525	0.077717337	0.115593835	1.68E-05	0.024881636	0.035072697	0.00631275	0.007269736	0.052936436	0.010862631	0.054732883	0.014942413	0.042006649	0.021003324	0.039202847	0.022598301
17433p03	17433p03	17433	17	fecal	xanthan_cdiff	good	feces	xanthan_cdiff	0.319575	0.003929	-0.162045	-0.323258	-0.191134	0.002449	0.03705	0.056942	0.055988	0.057896	17.56165	17.272214	17.860953	3.661135	3.64808	3.674191	3.676799	474	585.06383	546.872984	643.269511	58077	0.010934116	0.174037588	1.75E-05	0	0.058652973	0.101446238	0	0.014776776	0.038444072	0.020331167	0.008977852	0.053902047	0.013082512	0.039736603	0.021501432	0.031806749	0.027876755	0.044697128	0.02525676
17441n03	17441n03	17441	-3	fecal	xanthan_cdiff	good	feces	xanthan_cdiff	0.293225	0.003402	-0.244972	-0.378066	-0.181555	0.119878	0.029205	0.059343	0.058656	0.060029	16.851282	16.658645	17.048426	3.519751	3.509227	3.530275	3.535971	577	794.057143	729.619215	885.701649	79831	0.01293806	0.14995925	0	0	0.052847392	0.117614099	0	0.070522616	0.027786267	0.014606255	0.001808272	0.049994906	0.003680216	0.051140994	0.002050224	0.037337001	0.003361858	0.019814588	0.011893847
17441n12	17441n12	17441	2	fecal	xanthan_cdiff	good	feces	xanthan_cdiff	0.154642	-0.007102	0.392534	0.045431	0.057883	-0.49686	0.173908	0.033824	0.032948	0.034701	29.564422	28.81762	30.350961	3.893691	3.871176	3.916207	3.902049	170	193	178.504993	232.19876	12360	0.019638455	0.038290879	0	0.000164339	0.066967954	0.003533279	8.22E-05	0.066064092	0.031963846	0.037633525	0.062612983	0.034593262	0.038290879	0.027033689	0.046261298	0.029005752	0.027115859	0.0010682	0.006573541
17441n14	17441n14	17441	0	fecal	xanthan_cdiff	good	feces	xanthan_cdiff	0.017931	-0.015498	0.509662	0.331529	0.019966	-0.533262	0.05083	0.047179	0.046526	0.047832	21.195978	20.906676	21.493399	3.634807	3.6211	3.648515	3.650995	417	597	531.642027	699.618869	44206	0.020524331	0.017308004	0.000185112	9.26E-05	0.053474327	6.94E-05	6.94E-05	0.036582826	0.018904598	0.090751325	0.027998241	0.031191429	0.024365412	0.005877317	0.064673624	0.011083601	0.002290765	0.041997362	0.004859199
17441p01	17441p01	17441	15	fecal	xanthan_cdiff	good	feces	xanthan_cdiff	0.307652	-0.003684	-0.23292	-0.374645	-0.190139	0.058303	0.038321	0.060128	0.05898	0.061275	16.631293	16.319756	16.954955	3.607136	3.591745	3.622528	3.626897	434	575.358974	526.973463	648.92541	42556	0.012074067	0.180633769	0.000119309	0	0.039395819	0.091963348	0	0.041686551	0.007015367	0.013648945	0.004987115	0.066335783	0.004104228	0.064092775	0.019471223	0.03421781	0.007683497	0.011119595	0.013792116
17441p03	17441p03	17441	17	fecal	xanthan_cdiff	good	feces	xanthan_cdiff	0.305967	0.008487	-0.210469	-0.379236	-0.070741	0.076207	0.035548	0.067139	0.066075	0.068203	14.894532	14.662141	15.134409	3.407907	3.392625	3.42319	3.427273	419	518.46988	482.662516	574.417308	42444	0.014009754	0.160705747	0	0	0.092043607	0.126279048	0	0.091135125	0.027923879	0.014894329	0.020273501	0.032609735	0.00698097	0.041598929	0.009419528	0.037223869	0.003394855	0.014798699	0.014894329
17441p04	17441p04	17441	18	fecal	xanthan_cdiff	good	feces	xanthan_cdiff	0.298149	-0.00414	-0.226861	-0.355068	-0.09575	0.087326	0.024203	0.077227	0.076019	0.078435	12.948828	12.749451	13.154539	3.353558	3.339773	3.367343	3.374692	535	730.098039	670.680872	815.535085	57373	0.025403912	0.209856859	0	0	0.065582483	0.121474632	3.54E-05	0.065724206	0.03272038	0.027140023	0.01392432	0.034881661	0.007918793	0.056937358	0.015270692	0.040904904	0.002480159	0.017006803	0.032312925
17441p07	17441p07	17441	21	fecal	xanthan_cdiff	good	feces	xanthan_cdiff	0.260725	-0.030568	-0.22763	-0.328446	-0.138236	0.159854	0.033297	0.074523	0.073434	0.075613	13.418599	13.225181	13.617758	3.288536	3.275832	3.301241	3.30287	403	524.521739	480.676802	593.1151	57234	0.045837826	0.173840796	3.54E-05	0	0.048047517	0.163198925	5.30E-05	0.058300483	0.023281302	0.038855203	0.017058813	0.024713182	0.013523308	0.04330994	0.017270943	0.034754017	0.003959766	0.035337376	0.044299882
17441p09	17441p09	17441	23	fecal	xanthan_cdiff	good	feces	xanthan_cdiff	0.260538	-0.058616	-0.0835	-0.182897	-0.259668	0.02017	0.046452	0.042377	0.041632	0.043122	23.597686	23.189777	24.020203	3.871875	3.857623	3.886126	3.892246	508	708.235294	644.895996	800.880539	47298	0.059235175	0.135545411	4.31E-05	0	0.048641316	0.077516042	0	0.017441109	0.017850222	0.033913268	0.007084105	0.026247793	0.008914345	0.040523664	0.020584815	0.027259808	0.010959907	0.053959778	0.028810129
17441p10c	17441p10c	17441	24	fecal	xanthan_cdiff	good	cecum	xanthan_cdiff	0.217359	-0.065968	0.002863	-0.068182	-0.36195	-0.074698	0.058305	0.031939	0.031409	0.032469	31.309935	30.798738	31.838389	4.146058	4.135278	4.156839	4.159935	537	712	655.81254	794.758987	69038	0.061216063	0.12131133	0	2.95E-05	0.027076052	0.024657494	2.95E-05	0.017490304	0.011665118	0.015351944	0.015012756	0.015661638	0.004778127	0.031102066	0.015174977	0.011827339	0.033019216	0.039316315	0.015189724
17442n12	17442n12	17442	2	fecal	xanthan_cdiff	good	feces	xanthan_cdiff	0.256296	-0.018832	0.210765	-0.092797	-0.019767	-0.317864	0.057547	0.038702	0.038159	0.039244	25.838696	25.481472	26.206078	3.848061	3.834774	3.861348	3.864054	449	586.042254	537.900851	660.253087	48498	0.030038516	0.10344972	2.09E-05	4.19E-05	0.081951771	0.02158168	6.28E-05	0.045654358	0.026186888	0.032843507	0.051787658	0.026417148	0.029201206	0.038034832	0.037951101	0.015929833	0.026919534	0.002449133	0.006028636
17442p00	17442p00	17442	14	fecal	xanthan_cdiff	good	feces	xanthan_cdiff	0.274774	-0.032281	-0.20835	-0.302629	-0.213685	0.11286	0.038588	0.055492	0.054751	0.056233	18.020582	17.783215	18.264372	3.542349	3.530799	3.553899	3.556377	467	640.878788	581.159544	731.838417	64487	0.040739457	0.152745382	0.000772237	4.73E-05	0.052244216	0.095599823	1.58E-05	0.041243775	0.000173359	0.012166677	0.033158923	0.031504129	0.008147891	0.070714871	0.016406102	0.034498519	0.007107735	0.01429427	0.0284467
17442p01	17442p01	17442	15	fecal	xanthan_cdiff	good	feces	xanthan_cdiff	0.306541	-0.012331	-0.200438	-0.34653	-0.164681	0.047345	0.041533	0.060344	0.059381	0.061307	16.571701	16.311381	16.840465	3.547967	3.533938	3.561995	3.561842	399	496.590909	459.67259	555.973447	50524	0.02182285	0.16738206	0.000100289	0	0.057445443	0.102615533	0	0.054517009	0.010189345	0.019335687	0.004613286	0.059290757	0.004533055	0.077222401	0.014521823	0.046554076	0.006077503	0.029504974	0.018453145
17442p03	17442p03	17442	17	fecal	xanthan_cdiff	good	feces	xanthan_cdiff	0.304766	0.006874	-0.198142	-0.368977	-0.056314	0.07093	0.038597	0.07445	0.073304	0.075595	13.431919	13.228435	13.641762	3.30452	3.289694	3.319346	3.318404	348	459.583333	415.447158	532.601408	44274	0.017079185	0.172983834	0.000114166	6.85E-05	0.100808293	0.135194995	0	0.090396383	0.029294913	0.025961275	0.022216641	0.033770207	0.006872774	0.039592657	0.015047036	0.038154169	0.005845283	0.020252991	0.023860627
17442p04	17442p04	17442	18	fecal	xanthan_cdiff	good	feces	xanthan_cdiff	0.317681	-0.001189	-0.098757	-0.305226	-0.110979	-0.023174	0.031388	0.054182	0.053495	0.054869	18.456314	18.225125	18.693442	3.595474	3.58327	3.607678	3.613498	588	760.375	707.802036	836.018661	67870	0.020100728	0.145636598	3.00E-05	1.50E-05	0.088542135	0.086728423	0	0.053122283	0.043364211	0.030128609	0.015349102	0.053571964	0.013655305	0.067766886	0.022693887	0.037293522	0.007209881	0.027490482	0.03102797
17442p06	17442p06	17442	20	fecal	xanthan_cdiff	good	feces	xanthan_cdiff	0.316127	-0.00692	-0.100158	-0.278493	-0.2744	-0.055499	0.055464	0.03911	0.03817	0.04005	25.569115	24.968995	26.198793	4.048342	4.032885	4.063799	4.070393	461	638.45	580.356282	724.819399	36991	0.007842598	0.146890479	2.75E-05	2.75E-05	0.043891029	0.063566318	0	0.01106219	0.015987892	0.024766098	0.009878921	0.035745735	0.008255366	0.034947716	0.009383599	0.019647771	0.017336269	0.048706659	0.01835443
17442p07	17442p07	17442	21	fecal	xanthan_cdiff	good	feces	xanthan_cdiff	0.270399	-0.009828	-0.253624	-0.369963	-0.11691	0.175782	0.028485	0.085003	0.083773	0.086234	11.764225	11.596375	11.937006	3.196634	3.183679	3.20959	3.211813	413	556.043478	505.839107	633.396741	58399	0.025836657	0.191746142	3.47E-05	0	0.039968788	0.178706433	0	0.06828507	0.022385989	0.045222819	0.026512918	0.026773019	0.014322872	0.046922143	0.017894919	0.037627883	0.004196289	0.019975724	0.03627536
17442p08	17442p08	17442	22	fecal	xanthan_cdiff	good	feces	xanthan_cdiff	0.281109	-0.033972	-0.135224	-0.256685	-0.28024	0.064903	0.04469	0.040537	0.039765	0.041308	24.669077	24.208096	25.147955	3.959737	3.936885	3.98259	3.98232	552	739.21	681.514879	822.606623	46376	0.0333304	0.120979452	4.40E-05	0	0.03918247	0.114599375	0	0.031350376	0.012056145	0.032824394	0.00420205	0.02336428	0.010318124	0.028446341	0.011880143	0.02417829	0.016522198	0.04666256	0.022748273
17442p10c	17442p10c	17442	24	fecal	xanthan_cdiff	good	cecum	xanthan_cdiff	0.210702	-0.070403	0.039923	-0.046629	-0.36117	-0.084904	0.073971	0.030517	0.029917	0.031116	32.768943	32.137846	33.425322	4.151388	4.13854	4.164235	4.167519	443	570.394366	525.080762	640.723854	44076	0.063920094	0.110677954	2.31E-05	0	0.028234643	0.023413531	0	0.020829969	0.015501373	0.017646652	0.019122973	0.017900394	0.005467002	0.033078822	0.013794376	0.012525663	0.028788263	0.055915665	0.020553159
17442p10cr	17442p10cr	17442	24	fecal	xanthan_cdiff	good	cecum	xanthan_cdiff	0.190905	-0.083818	0.009617	-0.034551	-0.360165	-0.045103	0.048133	0.033837	0.033243	0.03443	29.553874	29.044689	30.081231	4.135226	4.123645	4.146807	4.154922	614	926.530612	837.752035	1050.534056	61681	0.078923471	0.121803022	0.000594403	4.95E-05	0.025229093	0.024700735	1.65E-05	0.017369768	0.012119211	0.016775365	0.014827045	0.013374061	0.005118468	0.030033848	0.012399901	0.010137868	0.029076199	0.057013126	0.015916784
17443n12	17443n12	17443	2	fecal	xanthan_cdiff	good	feces	xanthan_cdiff	0.130777	-0.040333	0.282131	0.050748	0.120934	-0.399186	0.138603	0.050454	0.048514	0.052393	19.820185	19.08643	20.612612	3.535277	3.502918	3.567636	3.552257	143	155.352941	147.299041	178.495161	6753	0.061746988	0.055873494	0	0.000451807	0.069879518	0.000150602	0.000301205	0.140060241	0.035843373	0.057078313	0.058885542	0.018524096	0.047289157	0.042921687	0.048644578	0.017018072	0.012951807	0.001355422	0.005873494
17443n14	17443n14	17443	0	fecal	xanthan_cdiff	good	feces	xanthan_cdiff	0.078001	-0.049134	0.430646	0.239014	-0.077092	-0.464418	0.052536	0.039085	0.03861	0.039561	25.585048	25.277467	25.900207	3.77543	3.76215	3.788711	3.794446	487	631.545455	583.545283	703.410246	48020	0.048451271	0.04661162	8.56E-05	0	0.054440832	0	2.14E-05	0.053692137	0.010032515	0.058269873	0.023273723	0.031616326	0.02305981	0.005946778	0.052344485	0.010545906	0.003550954	0.055232309	0.006588517
17443p01	17443p01	17443	15	fecal	xanthan_cdiff	good	feces	xanthan_cdiff	0.301917	-0.002299	-0.234866	-0.392526	-0.147269	0.077126	0.027975	0.075415	0.074422	0.076408	13.259949	13.087628	13.436869	3.329266	3.317692	3.34084	3.342674	474	612.965517	566.375661	683.053064	75865	0.013263237	0.204312553	4.00E-05	2.67E-05	0.051118168	0.101195559	2.67E-05	0.053146349	0.006378096	0.020615393	0.004456661	0.068624573	0.005057109	0.082328138	0.024271456	0.035479825	0.001547822	0.027673997	0.013009714
17443p03	17443p03	17443	17	fecal	xanthan_cdiff	good	feces	xanthan_cdiff	0.311889	-0.016985	-0.149029	-0.305875	-0.121349	0.005094	0.036168	0.056311	0.055276	0.057347	17.758418	17.437768	18.091082	3.638829	3.625147	3.652511	3.659789	491	611.417476	571.397869	671.357621	46020	0.032655412	0.174930214	0.000110771	0.00015508	0.062342151	0.079334485	4.43E-05	0.058088529	0.031990784	0.016128318	0.032300944	0.048650804	0.009171873	0.054410918	0.019783774	0.03642164	0.005826576	0.015951083	0.023284151
17443p04	17443p04	17443	18	fecal	xanthan_cdiff	good	feces	xanthan_cdiff	0.281423	-0.023289	-0.194607	-0.323351	-0.078846	0.078606	0.025433	0.074046	0.073147	0.074946	13.505031	13.342874	13.671177	3.327779	3.315431	3.340128	3.342675	531	734.733333	671.333091	826.776789	80531	0.047289736	0.19222693	0	0	0.072688637	0.116658913	2.51E-05	0.083351146	0.037193044	0.032389886	0.012699451	0.038903069	0.009757202	0.051036703	0.0183199	0.040726258	0.003105707	0.008524978	0.026643699
17443p04c	17443p04c	17443	18	fecal	xanthan_cdiff	good	cecum	xanthan_cdiff	0.253568	-0.006254	-0.014626	-0.1693	-0.456825	-0.068341	0.06404	0.031044	0.030551	0.031537	32.212205	31.708533	32.732135	4.092784	4.078837	4.106731	4.11249	503	672.230769	617.989757	752.057428	46736	0.004043274	0.088121517	6.56E-05	0	0.029767239	0.065195061	2.19E-05	0.008283248	0.023953666	0.015932685	0.002731942	0.030816304	0.011954978	0.032848869	0.012916621	0.023560267	0.035515244	0.075729428	0.017593706
17443p06	17443p06	17443	20	fecal	xanthan_cdiff	good	feces	xanthan_cdiff	0.318966	-0.008431	-0.107234	-0.283636	-0.241322	-0.052164	0.046841	0.03983	0.039121	0.040539	25.106887	24.667658	25.56204	4.010423	3.998286	4.02256	4.025562	536	703.585106	650.168864	781.993233	66103	0.012540827	0.147824613	0	0	0.047035805	0.071069822	3.08E-05	0.02281691	0.019704813	0.026452826	0.008257842	0.036174277	0.010738276	0.020398102	0.015652924	0.023664263	0.011724287	0.030797436	0.025004622
17443p07	17443p07	17443	21	fecal	xanthan_cdiff	good	feces	xanthan_cdiff	0.295202	-0.010734	-0.216644	-0.345705	-0.14433	0.115956	0.032262	0.066231	0.065113	0.067348	15.098754	14.848223	15.357886	3.528474	3.514405	3.542544	3.546857	468	683.014286	612.578934	787.764034	52344	0.022817518	0.172351676	0	0	0.05001259	0.149592268	0	0.058167238	0.018807988	0.03399384	0.020609371	0.026478393	0.013132663	0.024890077	0.014101149	0.031785694	0.008813218	0.026807678	0.042903907
17443p08	17443p08	17443	22	fecal	xanthan_cdiff	good	feces	xanthan_cdiff	0.311544	-0.021944	-0.111004	-0.268919	-0.2214	-0.022833	0.038465	0.04553	0.044622	0.046439	21.963458	21.533855	22.410552	3.901554	3.887741	3.915367	3.924289	571	895.535714	800.172317	1030.581816	50714	0.02517935	0.160762012	0.000100476	6.03E-05	0.045314792	0.079597291	4.02E-05	0.030102687	0.01798525	0.03279545	0.002049716	0.034764785	0.010228483	0.02318992	0.013443723	0.021944015	0.017502964	0.04756546	0.020838776
17443p09	17443p09	17443	23	fecal	xanthan_cdiff	good	feces	xanthan_cdiff	0.266363	-0.046283	-0.023807	-0.163237	-0.328649	-0.025087	0.051939	0.030225	0.029792	0.030658	33.085275	32.61806	33.566069	4.126007	4.115082	4.136932	4.145431	637	779.8	737.019291	840.87907	64150	0.039969487	0.097881538	0	0	0.027668738	0.073597889	0	0.038713984	0.023854552	0.031149182	0.008184607	0.024998808	0.008438886	0.032817889	0.018657725	0.021915675	0.015320312	0.042432815	0.02898781
17443p10c	17443p10c	17443	24	fecal	xanthan_cdiff	good	cecum	xanthan_cdiff	0.216074	-0.052795	0.035996	-0.058743	-0.416045	-0.086371	0.066806	0.027927	0.02741	0.028444	35.80788	35.156922	36.483399	4.213971	4.200912	4.22703	4.236457	536	772.571429	700.958743	875.27296	43623	0.045028406	0.099011058	2.34E-05	0	0.018680008	0.02719005	0	0.027821289	0.015430295	0.016926566	0.014121058	0.015921259	0.009632245	0.029107147	0.01617843	0.015640708	0.023753302	0.044233512	0.020854277
17401p01Amis	NA	NA	NA	NA	NA	NA	NA	NA	NA	NA	NA	NA	NA	NA	NA	NA	NA	NA	NA	NA	NA	NA	NA	NA	NA	NA	NA	NA	NA	NA	NA	NA	NA	NA	NA	NA	NA	NA	NA	NA	NA	NA	NA	NA	NA	NA	NA	NA	NA
[truncated: 201 more columns]
