# Supplementary material for: Dietary Xanthan Gum Alters Antibiotic Efficacy against the Murine Gut Microbiota and Attenuates Clostridioides difficile Colonization
Source: mSphere. 2020 Jan 8;5(1):e00708-19. doi: 10.1128/mSphere.00708-19 (PMC6952194; doi:10.1128/mSphere.00708-19)
Supplement: TABLE S3 [file mSphere.00708-19-st003.csv]

sampleID	patientID	experiment	Time	group	pcoa03_axis1	pcoa03_axis2	pcoa03_axis3	nmds03_axis1	nmds03_axis2	nmds03_axis3	simpsoneven_03	simpson_03	simpson_lci_03	simpson_hci_03	invsimpson_03	invsimpson_lci_03	invsimpson_hci_03	shannon_03	shannon_lci_03	shannon_hci_03	npshannon_03	sobs_03	chao_03	chao_lci_03	chao_hci_03	nseqs	Otu0001	Otu0002	Otu0003	Otu0004	Otu0005	Otu0006	Otu0007	Otu0008	Otu0009	Otu0010	Otu0011	Otu0012	Otu0013	Otu0014	Otu0015	Otu0016	Otu0017	Otu0018	Otu0019	Otu0020	Otu0021	Otu0022	Otu0023
17751cec	17751	chen_model	28	xg	0.354938	0.361989	-0.077945	0.165917	0.099645	0.625301	0.077385	0.051279	0.04973	0.052828	19.501038	18.929181	20.108524	3.805399	3.784919	3.82588	3.819932	252	410.333333	335.576689	551.957379	21162	0.004869582	0.000289282	0.0183212	0.168362181	0.103370136	0	0.001349983	0.010365942	0.0377031	0.026517526	0	0.01152307	0.000771419	0.005641001	0.008582036	0	0.000192855	0	0	0.005689215	0	0.01335519	0
17751n01	17751	chen_model	-1	xg	0.31103	-0.099432	-0.176937	-0.100671	0.280798	0.179408	0.078979	0.131891	0.129898	0.133884	7.581995	7.469128	7.698327	2.337451	2.323047	2.351855	2.349064	96	175.615385	132.430012	269.994162	21513	0.09844487	0.111707841	0.21398216	0.215149675	0.054032597	4.67E-05	0.045392986	0.074580862	0.020548265	0.081352449	0	0.003269042	0	0.024891421	0.004996964	0	0	0	0	0	0	0.002428431	4.67E-05
17751n06	17751	chen_model	-6	xg	0.401936	0.33731	-0.08655	0.061324	0.084655	0.562022	0.047934	0.082459	0.080195	0.084723	12.127243	11.803182	12.469602	3.32373	3.300193	3.347268	3.344681	253	341.323529	302.40683	410.894077	18972	0.019600493	0.000749746	0.056659348	0.213731056	0.150216891	0	0.018208108	0.007443903	0.053178386	0.020082472	0	0.038504793	0.000107107	0.05521341	0.023027901	0	0.00016066	0.003052536	0	0	0	0.015423339	0.032613935
17751n08	17751	chen_model	-8	xg	0.28766	0.464043	0.116955	-0.02887	-0.198959	0.533525	0.070784	0.047091	0.046161	0.048022	21.235315	20.823835	21.663385	3.547454	3.526786	3.568121	3.578148	300	438.958333	385.801392	525.047845	17595	0.059923131	0.000524109	0.031097135	0.10988819	0.073841137	0	0.043850454	0.018285581	0.057651992	0.030980666	0.000116469	0.082459818	0.000232937	0.054682041	0.015373864	0.000116469	5.82E-05	0.061437223	0	0.000232937	0	0.046703937	0.03587235
17751p00	17751	chen_model	0	xg	-0.186879	-0.25736	0.160205	0.27709	0.336278	-0.456794	0.035658	0.539314	0.532381	0.546246	1.854208	1.830677	1.878352	0.987654	0.971532	1.003776	0.993066	52	77.5	60.049017	132.786266	23768	0.134066675	0.713954567	0.006153327	0.115480255	0.002655203	0	0.003287394	0.000842922	0.000927214	0.003371686	0	0	4.21E-05	0.00021073	0.001095798	0	0	0	0	0	0	0.00021073	0
17751p01	17751	chen_model	1	xg	0.274286	-0.307221	-0.154781	-0.110613	0.439298	0.019012	0.06978	0.223916	0.221436	0.226397	4.465951	4.417026	4.515972	1.755396	1.740265	1.770527	1.763533	64	118	84.109372	209.007016	19953	0.04532905	0.222277998	0.302695648	0.264544953	0.004066061	0	0.001656543	0.000100397	0	0.000150595	0	5.02E-05	0.000602379	0.002861302	0.105617188	5.02E-05	0.010340846	0	0	0	0.000250991	0	5.02E-05
17751p04	17751	chen_model	4	xg	0.435814	0.080499	-0.249624	-0.10649	0.304424	0.398343	0.044931	0.100254	0.097635	0.102873	9.97465	9.720734	10.242186	3.114979	3.091933	3.138024	3.133959	222	279.972973	253.199528	329.72168	19696	0.026912766	0.005258816	0.165549598	0.244534956	0.024902042	0	0.012889256	0.020674366	0.042225201	0.069241081	5.16E-05	0.007733553	0.001752939	0.007217983	0.017374716	0	0.001495154	5.16E-05	0	0.000154671	0	0.022221077	5.16E-05
17751p07	17751	chen_model	7	xg	0.435366	0.287186	-0.12517	-0.033893	0.165174	0.548422	0.049455	0.063387	0.061829	0.064945	15.776125	15.3976	16.17373	3.555259	3.536046	3.574472	3.576565	319	450.1	399.968251	531.270981	26568	0.009786923	0.00030825	0.079412785	0.192193581	0.08056872	3.85E-05	0.003621932	0.026586522	0.056717913	0.070974454	0	0.028358957	0.000500905	0.010827265	0.012869418	0	0.000423843	0	3.85E-05	0.002042153	0	0.032828575	0
17752cec	17752	chen_model	28	xg	0.431729	0.279775	-0.124043	-0.039623	0.170306	0.56794	0.063359	0.053684	0.051921	0.055447	18.627462	18.035235	19.259905	3.753322	3.730317	3.776327	3.777863	294	439.916667	380.704998	539.564547	17839	0.002306273	0.000230627	0.076452952	0.181042435	0.057137915	5.77E-05	0.000634225	0.019315037	0.058925277	0.051083948	0	0.022428506	0.000461255	0.005477399	0.019315037	0	0.00017297	0	0	0.003747694	5.77E-05	0.026003229	5.77E-05
17752n01	17752	chen_model	-1	xg	0.329047	-0.138645	-0.204526	-0.140564	0.304925	0.155352	0.052923	0.14762	0.144779	0.150461	6.77415	6.646257	6.907062	2.412549	2.392952	2.432147	2.429447	128	215	171.680452	301.281173	18621	0.09229187	0.094998376	0.261665043	0.231460431	0.039244343	5.41E-05	0.013857313	0.057377937	0.019216196	0.057540327	0	0.010176464	5.41E-05	0.013478402	0.010338855	0.00010826	5.41E-05	0	0	5.41E-05	0	0.011692108	0
17752n06	17752	chen_model	-6	xg	0.383249	0.368933	0.010506	-0.060196	-0.007268	0.606529	0.083891	0.039471	0.03829	0.040652	25.335047	24.599043	26.116452	3.95828	3.9373	3.97926	3.979436	302	562.652174	452.288191	754.061839	18758	0.008926127	0.000328569	0.054323421	0.136575215	0.059306719	0	0.017414161	0.005257105	0.056842451	0.014621324	0	0.046218717	0	0.020426045	0.019057007	0	5.48E-05	0.001040469	0	0.0007119	0	0.014566563	0.042768742
17752n08	17752	chen_model	-8	xg	0.238422	0.486565	0.136778	0.02305	-0.239451	0.529876	0.081589	0.042706	0.041797	0.043615	23.415935	22.92782	23.925286	3.693065	3.671722	3.714409	3.720193	287	441.583333	379.334089	545.799401	16839	0.073225708	0.00024368	0.013036857	0.096558026	0.082851051	0.00012184	0.037648492	0.017727688	0.052330186	0.029180627	0	0.068169357	0.000304599	0.041851965	0.012793177	0	6.09E-05	0.06116357	0	0.000365519	6.09E-05	0.049284191	0.025830034
17752p00	17752	chen_model	0	xg	-0.238181	-0.248842	0.015831	0.255914	0.217691	-0.360473	0.042246	0.328765	0.323817	0.333713	3.041687	2.99659	3.088162	1.483958	1.465081	1.502834	1.493338	72	153.2	101.106188	298.530524	18191	0.261462069	0.490758621	0.040275862	0.139972414	0.004027586	0	0.002537931	0.000165517	0.000993103	0.002262069	0	5.52E-05	0	0.001324138	0.000937931	0	0.025434483	0	0	0	5.52E-05	0.000662069	0
17752p01	17752	chen_model	1	xg	0.308771	-0.253514	-0.182236	-0.104092	0.42343	0.080245	0.064184	0.164003	0.161146	0.166859	6.097462	5.993086	6.205537	2.278776	2.258484	2.299069	2.289412	95	157.333333	120.285161	248.665008	17313	0.044237485	0.171478463	0.249883586	0.250582072	0.004365541	0	0.004423749	0.000174622	0.000116414	0.000291036	0	0	0.001338766	0.004365541	0.077532014	0	0.010477299	0	0	0	0	0	0
17752p04	17752	chen_model	4	xg	0.450723	0.064523	-0.104237	-0.283054	0.222095	0.389972	0.052522	0.083875	0.082106	0.085644	11.922539	11.676279	12.179411	3.165311	3.146007	3.184615	3.181438	227	316.516129	276.386877	389.25236	24512	0.010775862	0.002320955	0.198275862	0.145474138	0.024287135	0	0.004973475	0.046916446	0.065525531	0.105354775	0	0.015086207	0.000994695	0.009988395	0.031498674	0	0.000621684	8.29E-05	0	8.29E-05	0	0.02329244	0
17752p07	17752	chen_model	7	xg	0.425713	0.233056	-0.234864	0.036244	0.270858	0.509054	0.038673	0.095066	0.092771	0.097361	10.518985	10.271051	10.779185	3.298733	3.279837	3.31763	3.313202	272	390.666667	340.170275	478.567714	31630	0.010397554	0.000418477	0.079156607	0.269724771	0.071752776	0	0.003605344	0.01815548	0.049509094	0.067632384	6.44E-05	0.027619507	0.001577338	0.004249155	0.011202318	3.22E-05	0.000482859	0	0	0.000450668	0	0.025752455	0
17753cec	17753	chen_model	28	xg	0.383045	0.37727	0.054884	0.01673	-0.009088	0.629114	0.054428	0.071213	0.069605	0.072821	14.042334	13.73228	14.366713	3.395806	3.375876	3.415736	3.410897	258	372	320.155402	467.088827	24685	0.003909465	0.000246914	0.050658436	0.128600823	0.183909465	4.12E-05	0.001358025	0.053580247	0.094320988	0.047366255	0.000123457	0.019382716	0.000740741	0.023004115	0.02399177	0	0.000123457	4.12E-05	8.23E-05	0.002469136	4.12E-05	0.028312757	0
17753n01	17753	chen_model	-1	xg	0.344134	-0.05977	-0.185706	-0.12771	0.26278	0.214294	0.060985	0.117967	0.115805	0.120129	8.476943	8.324394	8.635187	2.621087	2.603486	2.638689	2.635	139	207.142857	172.882795	276.044448	21957	0.092310524	0.075330173	0.216050803	0.209746445	0.057153375	0	0.036905803	0.0620312	0.030003221	0.060880769	0	0.004923842	0	0.005568082	0.011688371	9.20E-05	0.003451291	0	0	0	0.000230086	0.023376743	0
17753n06	17753	chen_model	-6	xg	0.369145	0.422723	-0.008197	0.096468	0.008576	0.625118	0.086885	0.056697	0.054653	0.058741	17.63764	17.023925	18.297258	3.618414	3.591725	3.645104	3.638243	203	256.04	229.361201	309.719023	12109	0.007288874	0.000670241	0.018850536	0.16689008	0.116454424	8.38E-05	0.017845174	0.00544571	0.051189678	0.02102882	0	0.040633378	0	0.035606568	0.029155496	0	0	0.001843164	0	0.000586461	0	0.018766756	0.041136059
17753n08	17753	chen_model	-8	xg	0.223172	0.443388	0.103212	0.035258	-0.226717	0.487752	0.058478	0.050296	0.049331	0.051261	19.882356	19.50794	20.271425	3.524651	3.504448	3.544853	3.558127	340	495.59322	439.781708	582.622126	19829	0.097746318	0.000156144	0.029615365	0.098943424	0.093061989	0.000104096	0.017800448	0.0204549	0.05048665	0.033362827	0	0.065320356	0.000364337	0.037786915	0.01446937	0	0	0.086035497	0	0.000572529	0	0.053505439	0.028001874
17753p00	17753	chen_model	0	xg	-0.007389	-0.410221	0.069544	0.048355	0.374681	-0.336781	0.044283	0.285851	0.280932	0.29077	3.498329	3.43915	3.559581	1.673802	1.655351	1.692253	1.683705	79	134.111111	100.98147	217.172494	19450	0.091809878	0.467925892	0.205294937	0.124219435	0.002115911	0	0.000412861	0.00020643	0.001548227	0.003664138	0	0.000103215	5.16E-05	0.000154823	0.008773288	0	0.053104196	0	5.16E-05	0	0	0.000774114	5.16E-05
17753p01	17753	chen_model	1	xg	0.301425	-0.202516	-0.207858	-0.111016	0.389849	0.10761	0.048506	0.147257	0.144841	0.149673	6.790854	6.681239	6.904125	2.409511	2.391054	2.427968	2.424663	140	206.5	173.817934	270.766414	22031	0.073464509	0.126884884	0.243379919	0.236897757	0.008458992	0	0.002298639	9.19E-05	0.000183891	0.000413755	0	0	0.001011401	0.00809121	0.102749172	0	0.013102243	0	9.19E-05	0.000367782	0	9.19E-05	0
17753p04	17753	chen_model	4	xg	0.356429	0.205276	-0.227294	0.005264	0.19565	0.440855	0.057752	0.071848	0.070178	0.073519	13.918183	13.602012	14.249402	3.34836	3.330073	3.366647	3.362402	241	359.75	305.52653	459.538988	26743	0.073830103	0.002589194	0.096942467	0.204508244	0.037657541	3.81E-05	0.015420934	0.023531204	0.043521304	0.061112592	3.81E-05	0.002322659	0.001256521	0.02577771	0.016334768	0	0.001408826	0	0	0.000152306	0	0.022769676	0
17753p07	17753	chen_model	7	xg	0.411809	0.32898	-0.090925	0.032393	0.115437	0.563637	0.046663	0.079666	0.077866	0.081466	12.55238	12.275077	12.842502	3.323832	3.304349	3.343314	3.340841	269	390.363636	338.875818	479.790124	26636	0.017129559	0.000305204	0.061345948	0.201472608	0.154013429	3.82E-05	0.026896078	0.017511064	0.061880055	0.051846483	3.82E-05	0.023424386	0.000572257	0.027926141	0.014230124	3.82E-05	0.000267053	0	0	0.000572257	0	0.025980467	0
17754cec	17754	chen_model	28	xg	0.407922	0.31972	-0.032417	-0.070536	0.079934	0.600438	0.080491	0.042547	0.041282	0.043813	23.503375	22.824459	24.223919	3.873771	3.851526	3.896016	3.897238	292	538.565217	433.592993	721.360275	17044	0.004040039	0.000602991	0.068258562	0.137361312	0.073082489	0	0.001025084	0.019476604	0.063374337	0.042269658	6.03E-05	0.017004342	0.000422094	0.0131452	0.020139894	0	0.000241196	0	0	0.005306319	0.000120598	0.024240232	0
17754n01	17754	chen_model	-1	xg	0.28916	-0.150822	-0.139146	-0.120009	0.282989	0.128403	0.069805	0.130232	0.12815	0.132314	7.678582	7.557758	7.803332	2.395798	2.378982	2.412614	2.408366	110	157.833333	131.957154	214.204203	19326	0.10134431	0.135368904	0.226917466	0.188880784	0.052365569	5.21E-05	0.013130471	0.066173406	0.020268862	0.078522301	5.21E-05	0.004533139	0	0.039756148	0.005314714	0.000156315	0.004585244	0	0	0	0	0.004637349	0
17754n06	17754	chen_model	-6	xg	0.398189	0.313611	-0.160372	0.124598	0.172735	0.549941	0.041562	0.097412	0.09453	0.100293	10.265712	9.9708	10.578601	3.32154	3.297148	3.345933	3.341344	247	383.12	322.52621	492.327476	19714	0.013472515	0.00056564	0.044479868	0.261582763	0.141615673	0.000102844	0.019334602	0.005502134	0.049262097	0.013266828	5.14E-05	0.037640767	0.000154265	0.027202139	0.015529388	0	0.000205687	0.002365403	5.14E-05	5.14E-05	0	0.013215406	0.026327968
17754n08	17754	chen_model	-8	xg	0.225465	0.439754	0.146095	0.067826	-0.235279	0.513175	0.063579	0.058038	0.056938	0.059139	17.229994	16.909394	17.562986	3.406338	3.389293	3.423383	3.423925	271	389.833333	340.240825	474.945594	26420	0.085529375	0.000271276	0.028406449	0.089559758	0.146605177	0	0.038753682	0.018446752	0.045768098	0.021392032	3.88E-05	0.047667028	7.75E-05	0.024686095	0.009843435	0	0.000271276	0.094016432	0	0.000581305	3.88E-05	0.05231747	0.022864672
17754p00	17754	chen_model	0	xg	-0.138823	-0.290682	0.138759	0.240003	0.363839	-0.426121	0.031486	0.402031	0.394349	0.409713	2.487372	2.440733	2.535828	1.432934	1.410826	1.455043	1.445162	79	149.125	107.021641	254.489921	16771	0.101990646	0.609845305	0.030519247	0.127713155	0.004317064	0.000119918	0.000539633	0.001618899	0.002997961	0.006475597	6.00E-05	6.00E-05	6.00E-05	0.001379062	0.000899388	0	0.082563857	0	0	0	6.00E-05	0.001798777	0
17754p01	17754	chen_model	1	xg	0.244708	-0.239712	-0.188048	-0.060145	0.381665	0.050423	0.044041	0.165736	0.163965	0.167508	6.033679	5.969857	6.09888	2.190011	2.176246	2.203776	2.200514	137	212.136364	175.164086	284.926328	34450	0.093380442	0.180745759	0.235757877	0.243086986	0.010862265	0	0.007124712	0.000116799	8.76E-05	0.000175198	2.92E-05	2.92E-05	0.001430782	0.012731042	0.099775163	2.92E-05	0.014775017	2.92E-05	0	0.000291996	0	0	0
17754p04	17754	chen_model	4	xg	0.433882	0.077905	-0.17411	-0.201729	0.253143	0.407642	0.055985	0.072906	0.071027	0.074785	13.716283	13.37169	14.079105	3.408872	3.387044	3.430699	3.428948	245	326	291.026298	387.548939	20444	0.024145877	0.003256187	0.167868951	0.17443142	0.024296163	0.00010019	0.005259994	0.021540928	0.040376716	0.06362088	5.01E-05	0.000300571	0.001603046	0.008466086	0.018735598	0	0.001001904	0	0	0.000250476	5.01E-05	0.014126841	5.01E-05
17754p07	17754	chen_model	7	xg	0.432143	0.275738	-0.167456	0.013948	0.206484	0.547578	0.052301	0.073539	0.071208	0.07587	13.59819	13.18038	14.043356	3.466677	3.442181	3.491174	3.491129	260	466.25	377.764618	621.221081	17154	0.006296474	0.000359799	0.072439434	0.221096186	0.087970736	0.000119933	0.002038858	0.021348045	0.062604941	0.059246822	6.00E-05	0.017450228	0.001019429	0.011033821	0.021467978	0	0.000119933	0	0	0.000359799	0	0.025725594	0
17761cec	17761	chen_model	28	xg_cdiff	0.432798	0.263126	-0.169896	-0.006384	0.225605	0.545527	0.050104	0.077963	0.075831	0.080096	12.82655	12.48503	13.187281	3.342562	3.319923	3.3652	3.364995	256	382.848485	329.351382	475.362439	19664	0.002998191	0.001860946	0.075885242	0.218350995	0.074127682	5.17E-05	0.021711036	0.038924787	0.089066942	0.063117085	0	0	5.17E-05	0.002688033	0.053812355	0	0.000568622	0.004342207	0	0.001860946	0	0.012457999	0
17761n01	17761	chen_model	-1	xg_cdiff	0.283083	-0.060793	-0.178894	0.063572	0.34941	0.210107	0.07637	0.147125	0.145063	0.149187	6.796944	6.702986	6.893574	2.238374	2.225459	2.251289	2.246651	89	133.4	108.380628	190.718066	26945	0.077742993	0.161150865	0.129807692	0.272025939	0.126639833	0	0.045952594	0.075096899	0.014721228	0.005478533	0	0	0	0.011814252	0.000372689	0	0.009727191	0	3.73E-05	0	0	0	0
17761n06	17761	chen_model	-6	xg_cdiff	0.341478	0.356452	0.162249	-0.248225	-0.151186	0.498215	0.085466	0.043497	0.042549	0.044444	22.990241	22.500034	23.502284	3.702627	3.681931	3.723322	3.725232	269	387.833333	338.240825	472.945594	17871	0.027666629	0.000514462	0.083457185	0.079284326	0.066365611	0	0.099119698	0.005201783	0.063107351	0.021778896	0	0.060935178	0	0.022007545	0.0325826	0	0.00022865	0.009431805	5.72E-05	0	0	0.011489654	0.056133531
17761n08	17761	chen_model	-8	xg_cdiff	0.24962	0.421481	0.337124	-0.039521	-0.355468	0.594562	0.060454	0.065641	0.06385	0.067433	15.234283	14.829458	15.66183	3.343925	3.321794	3.366056	3.370925	252	383.323529	328.565206	477.244209	16703	0.00817921	0.000244156	0.03985839	0.026673991	0.181529634	0	0.06824147	0.010986999	0.037599951	0.031435024	0	0.061649271	0	0.054507721	0.020936336	0	0.000183117	0.106879082	6.10E-05	0.000671428	0	0.039553195	0.030519441
17761p00	17761	chen_model	0	xg_cdiff	-0.166963	-0.258483	0.069539	0.274753	0.328179	-0.378276	0.040941	0.381646	0.376074	0.387218	2.620229	2.582526	2.65905	1.315037	1.299612	1.330462	1.323116	64	151	95.443171	304.719995	22835	0.160356641	0.569088194	0.008696416	0.174762825	0.006939564	0	0.001229796	0.005050949	0.00237175	0.000570977	0	4.39E-05	0	0.00101019	4.39E-05	0	0.060216093	0.000307449	0	0	0	0	0.000175685
17761p01	17761	chen_model	1	xg_cdiff	0.24226	-0.289379	-0.187126	-0.083114	0.397334	0.017362	0.063422	0.20477	0.202284	0.207256	4.883524	4.824949	4.943538	1.904449	1.888854	1.920044	1.913608	77	118.333333	93.954117	177.768708	21756	0.083425516	0.204738201	0.283738938	0.266224189	0.002535029	0.004286504	0.003226401	0.000184366	0	4.61E-05	4.61E-05	0	4.61E-05	0.009172198	9.22E-05	0	0.023552729	0.010324484	0	0	0	0	0
17761p04	17761	chen_model	4	xg_cdiff	0.443473	0.058615	-0.291915	-0.060775	0.367362	0.389731	0.043281	0.144406	0.140584	0.148228	6.924935	6.746375	7.113205	2.715864	2.69142	2.740309	2.732658	160	219.913043	189.812041	280.406811	17096	0.007365072	0.010487862	0.172519444	0.318406788	0.041480085	0	0.029578129	0.032936601	0.03482206	0.072118784	0	0	0	0.010723545	0.035293424	0	0.001237332	0.028812161	0	0.000353523	0	0.000294603	0
17761p07	17761	chen_model	7	xg_cdiff	0.435594	0.111707	-0.305205	-0.006927	0.371929	0.43537	0.035772	0.13771	0.134381	0.141038	7.261663	7.090299	7.441516	2.869884	2.848331	2.891436	2.884331	203	275	241.03594	339.292148	24644	0.001436133	0.000574453	0.135119609	0.327233187	0.030569119	8.21E-05	0.015756432	0.034795454	0.03939108	0.068811292	0	4.10E-05	0.000123097	0.003651881	0.018259407	0	8.21E-05	0.004103237	0	0.001230971	0	0.039309015	0
17762cec	17762	chen_model	28	xg_cdiff	0.392075	0.322357	-0.14099	0.088504	0.183163	0.584195	0.065046	0.072177	0.070229	0.074126	13.854773	13.490561	14.239197	3.295065	3.273903	3.316228	3.314155	213	298.2	259.480746	369.173052	18657	0.007858227	0.000162584	0.039670496	0.201766746	0.08302623	0	0.046011272	0.060969001	0.052893995	0.064762627	0.000108389	0	0	0.009104704	0.021840451	0	0.000921309	0.012844136	0	0.000921309	0	0.02113592	0
17762n01	17762	chen_model	-1	xg_cdiff	0.306541	-0.100946	-0.210518	-0.020952	0.340689	0.188617	0.083156	0.158231	0.155906	0.160556	6.319861	6.22834	6.414112	2.152528	2.137979	2.167078	2.160939	76	122.5	94.58119	192.367682	21368	0.086184211	0.134351504	0.191212406	0.275892857	0.107095865	0	0.032518797	0.089661654	0.01174812	0.003571429	4.70E-05	0	0	0.004041353	4.70E-05	4.70E-05	0.009116541	0.006578947	0	0	0	4.70E-05	0
17762n06	17762	chen_model	-6	xg_cdiff	0.2743	0.27984	0.216262	-0.37508	-0.230527	0.38714	0.089839	0.039896	0.039034	0.040758	25.065079	24.535172	25.618382	3.809132	3.791323	3.826942	3.826597	279	366.15	328.941098	431.08161	23232	0.039754816	0.00030648	0.103765324	0.036952715	0.017994746	8.76E-05	0.093782837	0.004465849	0.066943958	0.023817863	4.38E-05	0.06142732	0.000131349	0.015017513	0.022110333	0	8.76E-05	0.038660245	0	0.000131349	0	0.004597198	0.044964974
17762n08	17762	chen_model	-8	xg_cdiff	-0.431342	-0.057583	-0.011083	0.227052	-0.145847	-0.336585	0.454545	0.169231	0.050349	0.288113	5.909091	3.470864	19.861423	2.06298	1.618054	2.507905	2.693419	13	68	30.616712	184.711949	26	0.434782609	0.217391304	0.043478261	0	0	0.043478261	0	0	0	0.043478261	0	0	0	0	0	0	0	0	0	0	0	0	0
17762p00	17762	chen_model	0	xg_cdiff	-0.129606	-0.264199	0.154634	0.271796	0.396072	-0.428423	0.040539	0.503424	0.495807	0.51104	1.986399	1.956792	2.016916	1.092689	1.074672	1.110705	1.100234	49	77.875	59.074382	131.760972	19412	0.073347107	0.688016529	0.001497934	0.158419421	0.009245868	0.000103306	0.001652893	0.002995868	0.000878099	0.000103306	0	0	0	0.000103306	0	0	0.045971074	0.008367769	0	0	0	0	0
17762p01	17762	chen_model	1	xg_cdiff	0.120213	-0.223488	-0.255563	0.053833	0.340258	0.006549	0.063632	0.22776	0.22574	0.229781	4.390577	4.351974	4.429871	1.670999	1.658769	1.683229	1.680529	69	121.5	91.321465	192.479797	23673	0.174570243	0.220171056	0.217799983	0.318485901	0.000592768	0.004361081	0.002540435	0	0	0	0	0	4.23E-05	0.01875688	8.47E-05	0	0.023456686	0.009611313	0	0	0	0	0
17762p04	17762	chen_model	4	xg_cdiff	0.406568	-0.183199	-0.224242	-0.258878	0.399834	0.178313	0.044695	0.221524	0.217712	0.225336	4.514186	4.437817	4.59323	2.143957	2.124035	2.163879	2.151793	101	113.65	105.578547	135.950495	23341	0.012228729	0.04047537	0.370780227	0.276395109	0.005468481	0.00077506	0.016577678	0.053909749	0.016276266	0.030873235	0	8.61E-05	0	0.002325181	0.023510162	0	0.003229418	0.024586635	0	0	8.61E-05	0.000172236	0
17762p07	17762	chen_model	7	xg_cdiff	0.437672	0.220766	-0.189827	-0.052257	0.255147	0.512084	0.068878	0.080212	0.07777	0.082655	12.466889	12.098465	12.858456	3.209256	3.184664	3.233848	3.229078	181	247.12	214.855654	310.132179	14310	0.006435644	0.002333805	0.094837341	0.216407355	0.045403112	0.000141443	0.029420085	0.074893918	0.063083451	0.07291372	0	0	0	0.017326733	0.032248939	0	0.00106082	0.025742574	0	0.001343706	0	0.016053748	0
17763cec	17763	chen_model	28	xg_cdiff	0.427214	0.280178	-0.10147	-0.079	0.164341	0.572883	0.051358	0.054541	0.053468	0.055615	18.334726	17.980847	18.702814	3.582703	3.566802	3.598603	3.602557	357	519.555556	460.439066	612.457725	34369	0.002020922	0.000267475	0.078191869	0.162089872	0.060835711	0	0.016315977	0.04148835	0.072426296	0.059468616	8.92E-05	0	2.97E-05	0.002942225	0.043449834	0	0.000297194	0.009569662	0	0.003358298	2.97E-05	0.012541607	0
17763n01	17763	chen_model	-1	xg_cdiff	0.309013	-0.047962	-0.257755	0.100268	0.41483	0.248053	0.047255	0.173456	0.170481	0.176431	5.765151	5.667941	5.865754	2.289257	2.273994	2.30452	2.299055	122	236.833333	175.729218	367.428745	30642	0.041162386	0.148086195	0.11325396	0.349601496	0.052477943	6.56E-05	0.068549313	0.087310177	0.015349798	0.004395028	0	0	0	0.002197514	0.000131195	0	0.009774017	9.84E-05	0	0	0	6.56E-05	0
17763n06	17763	chen_model	-6	xg_cdiff	0.373237	0.382155	0.129458	-0.152037	-0.103177	0.548755	0.089106	0.041719	0.040758	0.042681	23.969607	23.429851	24.534819	3.77157	3.751138	3.792003	3.790963	269	379.7	331.146134	466.188293	18637	0.022641715	0.000600142	0.073380981	0.09656828	0.101042064	0	0.044683289	0.006383327	0.057013476	0.023405532	0	0.048502373	0.00032735	0.031316493	0.032625893	0	0.000272792	0.007474494	0	0.000109117	5.46E-05	0.006110535	0.045610781
17763n08	17763	chen_model	-8	xg_cdiff	0.23824	0.433797	0.326135	-0.015109	-0.362728	0.603193	0.065294	0.063286	0.061424	0.065149	15.801199	15.34946	16.280334	3.408556	3.382985	3.434126	3.438934	242	364.375	312.158619	455.45404	13251	0.007315571	0.00038503	0.026952102	0.031880487	0.164946866	0	0.082088403	0.013322039	0.040120129	0.035422763	0	0.052980132	0	0.058293547	0.015786231	7.70E-05	7.70E-05	0.12012937	0	0.000231018	7.70E-05	0.026721084	0.025874018
17763p00	17763	chen_model	0	xg_cdiff	-0.20467	-0.264439	0.116425	0.266624	0.296506	-0.428852	0.031122	0.411948	0.405738	0.418158	2.427492	2.391441	2.464647	1.303153	1.286169	1.320138	1.314228	78	175.5	118.522753	312.590428	22702	0.173465784	0.605342163	0.01192053	0.117615894	0.001501104	4.42E-05	0.006799117	0.002251656	0.001501104	0.00013245	0	4.42E-05	0	8.83E-05	4.42E-05	4.42E-05	0.056821192	0.006048565	0	0	0	0	0
17763p01	17763	chen_model	1	xg_cdiff	0.091387	-0.174572	-0.242955	0.123686	0.33019	0.017021	0.069351	0.175845	0.173367	0.178323	5.686823	5.607786	5.768119	2.07346	2.056216	2.090704	2.08357	82	111	93.791561	153.322197	18488	0.172636492	0.208563986	0.136600456	0.278248128	0.002713557	0.005210029	0.008846196	0.000596983	5.43E-05	5.43E-05	0	0	5.43E-05	0.011559753	0	0.000108542	0.034353631	0.013622056	0	0	5.43E-05	0	0
17763p04	17763	chen_model	4	xg_cdiff	0.451849	-0.036016	-0.273333	-0.163991	0.38256	0.318965	0.045345	0.15002	0.145843	0.154198	6.665773	6.485183	6.856709	2.69843	2.669242	2.727618	2.716517	147	224.214286	182.800203	313.536652	12909	0.004782438	0.006742454	0.24249314	0.288671109	0.019835359	0.000470404	0.027597021	0.047118777	0.02626421	0.033633869	7.84E-05	0	0	0.006899255	0.032928263	0	0.001803214	0.031360251	0	0.000235202	0	0	0
17763p07	17763	chen_model	7	xg_cdiff	0.427377	0.272759	-0.14993	0.0026	0.19878	0.526381	0.04788	0.083878	0.081595	0.086162	11.922029	11.606083	12.255658	3.244592	3.221133	3.268051	3.268932	249	422.25	349.247712	548.413942	18385	0.01087439	0.002607634	0.077563249	0.226753218	0.095483799	0.000110963	0.077341323	0.040057701	0.054538393	0.059309809	0	0	0	0.019474035	0.02352419	0	0.001941855	0.061140701	0	0.000998668	0	0.00982024	0
17764cec	17764	chen_model	28	xg_cdiff	0.326535	0.332099	-0.07566	0.216409	0.118746	0.631207	0.100717	0.045755	0.044453	0.047056	21.855602	21.251104	22.495499	3.706455	3.685204	3.727706	3.721877	217	270	243.710439	322.164878	16552	0.002534463	0.000309081	0.022562898	0.140755393	0.0405514	0.000123632	0.023675589	0.029671756	0.055696359	0.038511467	0	0	0	0.001050875	0.028929962	6.18E-05	0.000247265	0.002905359	0	0.006428881	6.18E-05	0.009457872	0
17764n01	17764	chen_model	-1	xg_cdiff	0.352547	-0.113222	-0.208918	-0.085019	0.371813	0.214815	0.070023	0.145724	0.143588	0.147861	6.862281	6.763128	6.964384	2.326037	2.311164	2.34091	2.33435	98	180.333333	132.593181	293.957053	25716	0.051113716	0.111567018	0.206721376	0.252911293	0.041109809	0.000195389	0.044040641	0.138218054	0.025478703	0.019460727	0	0	0.000117233	0.004064088	0.000937866	0	0.001797577	0	0	3.91E-05	0	0.000508011	0
17764n06	17764	chen_model	-6	xg_cdiff	0.183489	0.322657	0.075387	-0.152797	-0.237726	0.359347	0.085313	0.0528	0.051562	0.054038	18.939425	18.505647	19.394027	3.51144	3.491114	3.531766	3.531289	222	320.275862	276.162352	400.318422	17737	0.117852641	0.000114587	0.070069898	0.07889309	0.044402429	0	0.121061075	0.004411596	0.056605936	0.020568351	0	0.051392231	0	0.02171422	0.014151484	0	0.00017188	0.005614759	0	0.000114587	0	0.009682594	0.038558497
17764n08	17764	chen_model	-8	xg_cdiff	-0.421665	-0.001238	-0.113414	0.257392	-0.190254	-0.229458	0.385714	0.185185	0.047508	0.322863	5.4	3.097292	21.04922	2.100026	1.642783	2.557268	2.74352	14	41.5	20.663101	127.498205	28	0.52173913	0.130434783	0.086956522	0.043478261	0	0.043478261	0	0.043478261	0	0	0	0	0	0	0	0	0	0	0.043478261	0	0.043478261	0	0
17764p00	17764	chen_model	0	xg_cdiff	-0.201004	-0.253855	0.148669	0.280125	0.317633	-0.451861	0.038877	0.514448	0.507849	0.521047	1.943831	1.919211	1.96909	1.031577	1.015802	1.047351	1.036501	50	80.6	59.496367	148.60192	24547	0.154850822	0.69217583	0.002938656	0.114730011	0.003142729	0	0.007673156	0.003836578	0.002285621	0.000367332	4.08E-05	0	8.16E-05	0.000122444	4.08E-05	0	0.002244806	0	0	0	0	0	0
17764p01	17764	chen_model	1	xg_cdiff	0.032617	-0.249075	-0.198296	0.042269	0.266273	-0.072451	0.071796	0.204829	0.203267	0.206391	4.882115	4.845168	4.91963	1.793923	1.781156	1.80669	1.802147	68	116	87.728085	184.787818	24383	0.220784555	0.233887862	0.213472992	0.233641405	0.00410762	0.002341343	0.013678373	8.22E-05	0.000164305	0	0	4.11E-05	0	0.018114603	0.003286096	4.11E-05	0.036023824	0.001560895	0	0.000164305	0	0	0
17764p04	17764	chen_model	4	xg_cdiff	0.465433	0.081002	-0.197462	-0.148136	0.290406	0.39434	0.048491	0.118518	0.115819	0.121218	8.437521	8.24963	8.634169	2.717602	2.695246	2.739958	2.739607	174	336.555556	260.006924	481.234666	16853	0.009144155	0.006574229	0.188142481	0.243186708	0.065383696	5.98E-05	0.073870428	0.053729381	0.04494382	0.07901028	0	0	0	0.030062156	0.040222328	0.000239063	0.002271097	0.036875448	5.98E-05	0.000239063	0	0.000896486	0
17764p07	17764	chen_model	7	xg_cdiff	0.427682	0.253367	-0.168161	-0.004238	0.217245	0.505167	0.047298	0.10364	0.101046	0.106233	9.6488	9.413255	9.896435	2.899829	2.876429	2.923229	2.924177	204	334.884615	276.865743	439.100635	16578	0.016886125	0.002804194	0.08961229	0.245610827	0.114118508	0	0.082357961	0.058278469	0.08308949	0.061936113	0	0	6.10E-05	0.027371373	0.027554255	0.000121921	0.00079249	0.022006828	6.10E-05	6.10E-05	0	0.015179225	0
17781cec	17781	chen_model	28	xg_cdiff	0.373808	0.287407	-0.201485	0.086197	0.211657	0.55168	0.061734	0.060896	0.05905	0.062743	16.421311	15.93816	16.934672	3.595471	3.575668	3.615274	3.616272	266	399.783784	345.196526	491.996034	22152	0.027996138	0.000183883	0.048315175	0.201903186	0.035075622	9.19E-05	4.60E-05	0.027858226	0.06509447	0.055348688	9.19E-05	9.19E-05	0	0.006573806	0.040867926	0	9.19E-05	9.19E-05	0	0.003217947	0	0.017422884	0
17781n01	17781	chen_model	-1	xg_cdiff	0.3633	-0.050389	-0.207513	-0.025465	0.346629	0.258209	0.052607	0.134814	0.13253	0.137098	7.417616	7.294028	7.545464	2.506737	2.490674	2.5228	2.518045	141	209.142857	174.882795	278.044448	27406	0.04882985	0.117272593	0.164225787	0.275353253	0.084044745	0	0.039152193	0.081100971	0.02148955	0.032749485	0	0.008242567	0.000110392	0.002318222	0.002833382	0	0.00220783	7.36E-05	7.36E-05	0	3.68E-05	0.001876656	0
17781n06	17781	chen_model	-6	xg_cdiff	0.375595	0.348456	-0.100331	0.050225	0.063835	0.528915	0.053506	0.073292	0.071188	0.075396	13.64406	13.26334	14.047283	3.374843	3.351785	3.397901	3.398084	255	352.228571	310.230557	426.162408	18045	0.046656911	0.000225124	0.055493021	0.205706889	0.117458352	0	0.047050878	0.004671319	0.054198559	0.023300315	0	0.043561459	0.000112562	0.02949122	0.028928411	0	0.000393967	0.001913552	0	0.000168843	5.63E-05	0.006022062	0.043392616
17781n08	17781	chen_model	-8	xg_cdiff	0.142505	0.41761	0.289871	-0.019584	-0.465909	0.463577	0.067211	0.048943	0.047791	0.050095	20.432054	19.962128	20.924638	3.600739	3.580473	3.621004	3.626116	304	444	387.910672	537.581731	19475	0.068535662	0.000578582	0.027088155	0.023353671	0.084420366	5.26E-05	0.023564065	0.0096255	0.046391753	0.025036819	0	0.055912056	0.000736377	0.064064801	0.014148959	0	0.00031559	0.1378077	0	0.000736377	0.000105197	0.019145803	0.042078687
17781p00	17781	chen_model	0	xg_cdiff	-0.145997	-0.257066	0.237464	0.258695	0.401149	-0.501555	0.024895	0.65849	0.649747	0.667233	1.518625	1.498726	1.539059	0.859839	0.838668	0.881011	0.868947	61	77.153846	66.648041	107.201286	18041	0.03832056	0.807675219	0.002610241	0.064256359	0.007108742	0	0.004387426	0.000499833	0.001999334	0.00055537	0.000111074	5.55E-05	0	0.000333222	0.000111074	0	0.054815062	0	0	0	5.55E-05	0.000222148	0
17781p01	17781	chen_model	1	xg_cdiff	0.213931	-0.252487	-0.197236	-0.05731	0.352261	0.025661	0.052968	0.183295	0.180896	0.185693	5.455696	5.385235	5.528025	2.033909	2.017072	2.050746	2.047123	103	142.047619	120.923216	188.069364	20084	0.118770307	0.191402149	0.254636341	0.253636591	0.020894776	0.001699575	0.0007998	0	0	1.00E-04	1.00E-04	0	0.000249938	0.016245939	0.047938015	0	0.019095226	0	0	0.000149963	0	0	5.00E-05
17781p04	17781	chen_model	4	xg_cdiff	0.351219	0.207466	-0.254616	0.168699	0.345535	0.510654	0.061585	0.104088	0.101139	0.107037	9.607249	9.342545	9.887389	3.109164	3.085569	3.132758	3.121114	156	229.928571	190.093863	316.305496	17972	0.013022734	0.003367948	0.051922537	0.257535784	0.034633736	0	0.002750491	0.00976705	0.028290766	0.058546169	0	0	0	0.006623632	0.022060062	0	0.001683974	0	0	0.000336795	0	0.00499579	0
17781p07	17781	chen_model	7	xg_cdiff	0.441162	0.211982	-0.215756	-0.00791	0.282557	0.508166	0.031743	0.108257	0.106211	0.110303	9.237277	9.065928	9.415228	3.018686	3.000991	3.036381	3.036008	291	454.578947	390.026231	561.211959	34968	0.00185728	0.00075452	0.098145622	0.265126672	0.097768362	2.90E-05	5.80E-05	0.029107055	0.068109928	0.11129168	2.90E-05	0	0	0.003946719	0.024231696	0	0.00081256	0	2.90E-05	0.00052236	0	0.017411997	0
17782cec	17782	chen_model	28	xg_cdiff	0.405829	0.262574	-0.149984	-0.01442	0.210006	0.578042	0.059394	0.057463	0.055802	0.059123	17.402516	16.913757	17.920363	3.588971	3.566731	3.611211	3.617507	293	474.5	404.718217	587.869099	18314	0.006159359	0.000279971	0.071000616	0.177669522	0.039139929	0	0	0.023629543	0.066913041	0.068928831	0	0	0	0.002463744	0.045299289	0	0.000503948	0	0	0.003639621	0	0.01461448	0
17782n01	17782	chen_model	-1	xg_cdiff	0.313203	-0.115023	-0.17615	-0.062814	0.319728	0.175993	0.077562	0.148194	0.146072	0.150316	6.747893	6.652631	6.845923	2.206601	2.191571	2.221631	2.216975	87	122.0625	101.946191	169.253657	19980	0.086792453	0.134792453	0.207396226	0.242213836	0.109132075	5.03E-05	0.023044025	0.091069182	0.022591195	0.014238994	0	0.000553459	5.03E-05	0.020880503	0.004981132	5.03E-05	0.006893082	0	0	0	0	0.000503145	0
17782n06	17782	chen_model	-6	xg_cdiff	0.338759	0.356902	0.161606	-0.27079	-0.142433	0.540406	0.09863	0.032289	0.031606	0.032973	30.969884	30.327757	31.639791	3.958262	3.939017	3.977506	3.982548	314	442.4	391.974239	525.435985	19012	0.013065219	0.000322598	0.073337276	0.070702726	0.046991774	0.000107533	0.038389161	0.00263455	0.070541427	0.020054842	5.38E-05	0.055433088	5.38E-05	0.020431206	0.030861874	0	0.000215065	0.000537663	5.38E-05	0.000537663	0	0.003010915	0.043281897
17782n08	17782	chen_model	-8	xg_cdiff	0.163945	0.436026	0.297636	0.020081	-0.395493	0.49393	0.057023	0.055672	0.054391	0.056953	17.962288	17.558282	18.385323	3.512059	3.491089	3.533029	3.538617	315	403.2	367.971981	461.85575	20029	0.075808763	0.000255938	0.030814906	0.020321458	0.148955774	5.12E-05	0.018273956	0.012285012	0.054002867	0.036752662	0	0.055538493	0.000153563	0.070536446	0.015305078	0.000102375	0.000870188	0.099764537	0	0.001023751	0.000102375	0.023699836	0.031019656
17782p00	17782	chen_model	0	xg_cdiff	-0.115728	-0.269107	0.128535	0.265276	0.396726	-0.40119	0.042431	0.428505	0.421414	0.435597	2.333693	2.295702	2.372961	1.297059	1.278233	1.315886	1.30439	55	72.272727	60.893274	105.625021	19358	0.079388125	0.625460202	0.006170599	0.170391496	0.018408089	0	0.003059373	0.008141042	0.001763028	0.002281566	0	0	0	0.002696396	0.000622245	5.19E-05	0.06886181	0	0	0	0	0	0
17782p01	17782	chen_model	1	xg_cdiff	0.210011	-0.266818	-0.201168	-0.099233	0.345009	0.011266	0.07954	0.193419	0.190996	0.195842	5.170131	5.106163	5.235721	1.967808	1.952554	1.983062	1.973644	65	128.25	85.661038	258.628341	22682	0.12654977	0.168614949	0.295208998	0.240524265	0.001328374	0.004693588	0.000619908	4.43E-05	4.43E-05	0	0.000132837	0	0	0.024264966	0.007438895	0	0.016294722	0	0	0.000132837	0	0	0
17782p04	17782	chen_model	4	xg_cdiff	0.454722	-0.023977	-0.170388	-0.251954	0.305986	0.319586	0.049947	0.13528	0.132902	0.137657	7.392091	7.264423	7.524328	2.560735	2.542862	2.578608	2.571996	148	185.84	165.867379	228.138537	25209	0.011512172	0.008873966	0.258943918	0.205140504	0.060998521	4.00E-05	0.013071112	0.033577168	0.04141184	0.11927889	0	0	0	0.045329176	0.024543311	4.00E-05	0.003797418	4.00E-05	0	0.000159891	4.00E-05	0.000439701	0
17782p07	17782	chen_model	7	xg_cdiff	0.457577	0.133982	-0.215636	-0.081918	0.297248	0.450474	0.041117	0.123455	0.120998	0.125912	8.100115	7.942026	8.264627	2.783783	2.762861	2.804704	2.800152	197	280.785714	242.077027	352.734448	23161	0.006292881	0.002927938	0.153563781	0.265568326	0.103701438	0.000131102	8.74E-05	0.027749858	0.070926015	0.113271861	0	8.74E-05	4.37E-05	0.011143644	0.020801468	0	0.001660621	0	0	8.74E-05	0	0.016955819	0
17783cec	17783	chen_model	28	xg_cdiff	0.394374	0.309314	-0.15299	0.054922	0.187629	0.585088	0.055971	0.062689	0.061192	0.064187	15.951649	15.579567	16.341938	3.491917	3.474167	3.509668	3.510478	285	433.153846	374.259617	530.906971	27954	0.010727969	0.000437876	0.047837986	0.192081737	0.06155811	0.000109469	3.65E-05	0.029666119	0.077504105	0.064367816	7.30E-05	0	0	0.003685459	0.042729429	0	0.000291918	0	0	0.003357052	0	0.02244116	0
17783n01	17783	chen_model	-1	xg_cdiff	0.325577	-0.130289	-0.207267	-0.077472	0.342019	0.177943	0.061787	0.149857	0.147303	0.152411	6.673032	6.561227	6.788714	2.288427	2.270278	2.306577	2.303804	108	233.272727	165.919557	378.949173	17817	0.076944789	0.124139099	0.2170035	0.253866998	0.064073614	0.000112905	0.025403636	0.111437281	0.017500282	0.018968048	5.65E-05	0.000169358	0	0.01320989	0.002596816	0.000282263	0.00626623	0	5.65E-05	0	0	0.00022581	0
17783n08	17783	chen_model	-8	xg_cdiff	0.20767	0.45774	0.330233	0.004968	-0.398198	0.562155	0.05977	0.052778	0.051405	0.054151	18.947227	18.466923	19.453183	3.618753	3.595791	3.641714	3.648966	317	488.243902	422.281806	595.533159	17271	0.030380348	0.000118673	0.021361182	0.021598528	0.141933187	0	0.023378627	0.013232066	0.056429122	0.038806147	0	0.058268558	0.000296683	0.103898416	0.014656144	0	0.00017801	0.088174212	0	0.000474693	0	0.025752092	0.034177891
17783p00	17783	chen_model	0	xg_cdiff	-0.11526	-0.266785	0.158158	0.269256	0.413478	-0.425689	0.032293	0.507649	0.501408	0.51389	1.969864	1.94594	1.994384	1.098689	1.083124	1.114254	1.10402	61	84.333333	69.062255	128.530046	28788	0.054343666	0.689802735	0.002087465	0.164074731	0.004070556	3.48E-05	0.000800195	0.001809136	0.002191838	0.002400584	6.96E-05	0	3.48E-05	0.000243538	0.000591448	3.48E-05	0.05897088	0	0	0	0.000208746	3.48E-05	0
17783p01	17783	chen_model	1	xg_cdiff	0.176509	-0.225915	-0.238708	-0.042847	0.323579	0.024503	0.06066	0.187332	0.185274	0.18939	5.338116	5.280117	5.397404	2.00027	1.985573	2.014967	2.007868	88	154	114.167696	254.464792	25934	0.157242927	0.161500058	0.257517706	0.259220558	0.002128565	0.001354542	0.001354542	0.000193506	0	3.87E-05	0.000116104	0	0	0.024188243	0.012152173	3.87E-05	0.011997368	0	3.87E-05	7.74E-05	0	0	0
17783p04	17783	chen_model	4	xg_cdiff	0.458525	0.025	-0.203828	-0.161263	0.321026	0.371253	0.040646	0.118281	0.11575	0.120812	8.454422	8.277296	8.639294	2.820083	2.797117	2.843049	2.84122	208	318.035714	269.002087	406.482691	19268	0.007267365	0.022012744	0.201169098	0.235504766	0.068618674	5.27E-05	0.010479751	0.023961241	0.031755227	0.104060245	0	0	0	0.0137448	0.044130813	0	0.004739586	0	0	0.000368634	0	0.000421297	0
17783p07	17783	chen_model	7	xg_cdiff	0.43956	0.259693	-0.096457	-0.071209	0.185502	0.552308	0.046771	0.094604	0.092754	0.096455	10.570358	10.367546	10.781264	2.996987	2.975892	3.018082	3.015403	226	340.111111	289.092401	432.385324	21706	0.000748223	0.000841751	0.096661055	0.198279087	0.162504676	0	9.35E-05	0.033342686	0.074869061	0.091704078	0	0	0	0.000982043	0.052188552	0	0.000607931	0	0	0.000935279	0	0.023148148	0
17791cec	17791	chen_model	28	std	0.282209	0.244903	-0.265959	0.321126	0.284799	0.502108	0.086336	0.093408	0.090439	0.096377	10.705702	10.375915	11.057141	3.122754	3.103803	3.141704	3.133816	124	207.153846	162.247238	304.785919	19555	0.024023559	0.005682992	0.000309981	0.270407109	0.030223187	0.00304815	0.025676793	0	5.17E-05	0	0	0	0	0.017203968	0	0	0.000413309	5.17E-05	0	0.038902666	0	5.17E-05	0
17791n01	17791	chen_model	-1	std	-0.517763	0.024249	-0.047375	0.353704	-0.178996	-0.294814	0.058822	0.447377	0.440984	0.453769	2.235253	2.203762	2.267656	1.034273	1.020214	1.048332	1.043595	38	98	58.685249	212.037063	16447	0.611819235	0.254985668	0.00018296	0.003049338	6.10E-05	0	0.099530402	0.000121974	0	0	0	0	0	0	0	0	0	0	0	0	0	0	0
17791n06	17791	chen_model	-6	std	0.026575	0.326497	0.234632	-0.183966	-0.517538	0.227665	0.061352	0.040953	0.039989	0.041917	24.418282	23.856611	25.007037	3.982291	3.963303	4.001279	4.002972	398	596.243902	521.35778	716.590727	26836	0.126981037	0.000389393	0.043222616	0.004088626	0.000467272	3.89E-05	0.013317238	0.021416612	0.037303843	0.040847319	3.89E-05	0.096803084	0.00112924	0.000233636	0.010591488	0	0.000194696	0.074140415	0	0.002453175	0	0.004906351	0.025544177
17791n08	17791	chen_model	-8	std	0.139475	0.391152	0.269181	-0.264152	-0.473033	0.331581	0.067153	0.051527	0.050428	0.052626	19.407205	19.00193	19.830143	3.515976	3.495619	3.536332	3.540764	289	421.027778	366.723129	513.274734	19118	0.070794567	0.000481232	0.040851246	0.023526896	0.009571169	5.35E-05	0.128435461	0.021067266	0.070366806	0.049941183	0	0.093786761	0.000267351	0.015025131	0.015666774	0	0.000160411	0.068709229	0	0.000802053	0	0.019302748	0.049994653
17791p00	17791	chen_model	0	std	-0.482575	-0.086741	0.012456	0.339062	-0.046518	-0.376928	0.038939	0.484551	0.482468	0.486634	2.063766	2.054932	2.072677	0.818843	0.808569	0.829117	0.826552	53	99.428571	69.912302	180.458241	23869	0.537531486	0.444458438	0.000251889	0.001511335	0.000125945	4.20E-05	0.00743073	0.000251889	0.000503778	0.000293871	0	0.000587741	4.20E-05	4.20E-05	0.000167926	0	0	0	0	0	0.000209908	4.20E-05	0.000209908
17791p01	17791	chen_model	1	std	-0.162978	-0.108587	-0.155129	0.344396	0.249942	-0.130352	0.089397	0.254229	0.252159	0.256299	3.933466	3.901697	3.965756	1.498166	1.486638	1.509694	1.505493	44	94.6	61.029349	194.349848	18444	0.249619482	0.316101326	0.000108719	0.276146988	0	0.130028267	0.004674929	5.44E-05	5.44E-05	0	0	0	0	0.000163079	5.44E-05	0	0.010926288	0	0	0	0	0	0
17791p04	17791	chen_model	4	std	0.052975	0.042507	-0.226041	0.34413	0.291716	0.163542	0.079799	0.171664	0.168647	0.174681	5.82534	5.724735	5.929544	2.08676	2.068685	2.104835	2.099144	73	129.1	96.034649	209.629387	14936	0.158585859	0.163973064	0.001414141	0.30020202	0.01030303	0.003973064	0.136700337	0	0	0	0.00013468	0	6.73E-05	0.100673401	0	0	0.008619529	0	0	0.005454545	0	0	0
17791p07	17791	chen_model	7	std	0.18012	0.191615	-0.308165	0.340885	0.277855	0.35117	0.048355	0.237707	0.233299	0.242114	4.206868	4.13028	4.286349	1.936352	1.918977	1.953728	1.94495	87	145.666667	110.603409	232.816979	23117	0.127115326	0.039674599	0.000130509	0.433766912	0.128333406	0.000130509	0.106364467	0.000130509	0	0	0	0	0	0.077000044	0	4.35E-05	0.003088702	0	0	0.004785313	4.35E-05	0	0
17792cec	17792	chen_model	28	std	0.308679	0.256913	-0.256176	0.271641	0.278937	0.497009	0.065967	0.116609	0.112686	0.120531	8.575701	8.296631	8.8742	2.985077	2.9616	3.008554	3.0008	130	229	177.972895	334.302866	15688	0.024424916	0.01505557	6.46E-05	0.308219178	0.093176531	0.006397002	0.058283794	0	0	0	0	0	6.46E-05	0.020224864	0	0	0.000452313	0	0	0.030304988	0	0	0
17792n06	17792	chen_model	-6	std	0.005215	0.345029	0.223317	-0.127467	-0.502442	0.229026	0.05511	0.059689	0.058321	0.061057	16.753503	16.378261	17.146343	3.533146	3.51184	3.554451	3.554072	304	397.238095	358.233801	464.293806	21589	0.15132798	0.00052264	0.043331591	0.008172186	0.002518174	0	0.060293629	0.015489143	0.046800019	0.039958189	4.75E-05	0.126478833	0.000760203	0.007316957	0.021238181	0	0.000190051	0.073597187	0	0.000475127	0	0.020715541	0.063001853
17792n08	17792	chen_model	-8	std	0.041096	0.374329	0.260932	-0.163708	-0.530571	0.262764	0.057258	0.054921	0.053697	0.056145	18.207984	17.811178	18.622874	3.552178	3.529753	3.574604	3.580756	318	493.526316	424.900965	606.205887	18514	0.116665743	0.000665078	0.031979161	0.008091781	0.007149587	0.000166269	0.1187164	0.01141717	0.054093	0.038297401	5.54E-05	0.089065011	0.000221693	0.039405864	0.01263648	0.000110846	0.000443385	0.091891592	0	5.54E-05	0	0.015906446	0.042398714
17792p00	17792	chen_model	0	std	-0.324318	-0.073666	-0.172713	0.349161	0.079263	-0.200774	0.082124	0.329101	0.326593	0.331609	3.038579	3.015598	3.061914	1.23768	1.227486	1.247874	1.242964	37	79.75	50.189612	175.560752	22742	0.421896332	0.313515656	0.000132118	0.231206236	0	0	0.011406174	4.40E-05	0	0	0	4.40E-05	0	0	8.81E-05	0	0.016206456	0	0	0	0	0	8.81E-05
17792p04	17792	chen_model	4	std	-0.198825	0.099817	-0.255337	0.409774	0.043255	0.049579	0.062303	0.243192	0.240682	0.245703	4.11197	4.069955	4.154863	1.701805	1.68825	1.715359	1.707475	66	120.166667	85.355628	217.585251	27550	0.354159086	0.108944036	0.000181937	0.263590714	0.001346336	0.003129321	0.191798268	0	0	0	7.28E-05	0	0	0.001528273	0	0	0.011789535	0	3.64E-05	0.003129321	3.64E-05	0	0
17792p07	17792	chen_model	7	std	0.162249	0.147533	-0.337314	0.363994	0.332632	0.314711	0.037517	0.289722	0.284205	0.29524	3.451584	3.38708	3.518592	1.87683	1.85719	1.89647	1.886145	92	140.461538	112.750971	205.176422	23367	0.125424311	0.049714261	0.000257809	0.504361277	0.051604864	0.000343746	0.119623598	0	0	0	4.30E-05	8.59E-05	0	0.037640184	0	4.30E-05	0.001374984	0	0	0.016156061	0	0	0
17793n06	17783	chen_model	-6	std	0.375646	0.379146	0.096078	-0.153859	-0.082448	0.552607	0.069149	0.040508	0.039745	0.041272	24.686274	24.229738	25.160345	3.781685	3.764607	3.798763	3.805026	357	579.466667	498.584124	706.554853	26738	0.021620383	0.000190993	0.070934719	0.106268383	0.075900531	0	0.050842278	0.004583827	0.065510524	0.023339318	0	0.047557202	3.82E-05	0.029833072	0.035524657	7.64E-05	0.000305588	0.001222354	0	0.000114596	0	0.004965812	0.049505329
17801cec	17801	chen_model	28	std	0.292268	-0.045622	0.06661	-0.588019	0.099133	0.243764	0.070603	0.090793	0.088314	0.093271	11.014126	10.721412	11.323271	3.161054	3.137527	3.184581	3.177267	156	278	216.430686	402.29871	16356	0.008401757	0.000190949	0.212398956	0.018967602	0.022022787	0	6.36E-05	0.181274266	6.36E-05	0	6.36E-05	0	0	0.002800586	0.08548151	0	0.000509197	0.001782191	0	0.019795048	0	0.07567946	0
17801n06	17801	chen_model	-6	std	0.101459	0.418693	0.271785	-0.012863	-0.432589	0.396296	0.057223	0.051098	0.049977	0.052219	19.570115	19.15002	20.009054	3.701085	3.68001	3.722161	3.722662	342	473.325	420.541449	561.581583	22383	0.115664761	0.0003688	0.03319196	0.013184584	0.118338558	9.22E-05	0.0003227	0.008805089	0.057671031	0.023234372	0	0.096026185	0.000507099	0.072008114	0.022450673	0.0001383	0.0002305	0.000691499	0	0.0002766	0	0.040199152	0.037525355
17801n08	17801	chen_model	-8	std	0.225642	0.431343	0.287738	0.120947	-0.315025	0.606684	0.041885	0.083478	0.081127	0.08583	11.979158	11.650971	12.326369	3.333736	3.312847	3.354624	3.354503	286	359.1	328.392701	412.050237	23378	0.022982479	0.000174772	0.01747717	0.04360554	0.247651505	4.37E-05	0.000655394	0.014069122	0.051295495	0.020317211	0	0.073491502	0.00030585	0.047974833	0.025341897	4.37E-05	8.74E-05	0.062218727	0	0.000524315	0	0.06003408	0.025953598
17801p00	17801	chen_model	0	std	0.052475	-0.401687	0.009899	-0.060023	0.326485	-0.236527	0.069171	0.225889	0.22306	0.228719	4.426944	4.372176	4.483102	1.749845	1.737318	1.762372	1.757485	64	93.076923	75.451725	137.828831	24424	0.129475454	0.343107903	0.271377599	0.108928352	0.012631752	0	0.000902268	0.065701513	0	0.000205061	0	8.20E-05	0.000410122	0.045195423	4.10E-05	0	0.012303654	0.002132633	0	0	0	0.001435426	0
17801p01	17801	chen_model	1	std	0.115476	-0.281513	-0.199563	-0.05563	0.305308	-0.04537	0.091714	0.231987	0.230272	0.233703	4.310578	4.278937	4.342692	1.613192	1.602738	1.623646	1.618836	47	86.428571	61.002219	158.026132	25724	0.185387132	0.208015267	0.307680324	0.244547437	0.000272628	0.009269357	0.000350522	0.001285247	0	3.89E-05	0	0	0	0.023796542	0	3.89E-05	0.010126188	0.000817884	0	0	3.89E-05	0	0
17801p04	17801	chen_model	4	std	0.384293	-0.173328	-0.217735	-0.249512	0.377155	0.16551	0.051084	0.225006	0.22159	0.228421	4.444333	4.377883	4.51283	1.931633	1.916111	1.947155	1.940123	87	161	117.689909	265.429987	25715	0.039575365	0.04199516	0.370618999	0.26781672	0.056513933	0.000429319	0.002224651	0.076301616	0	3.90E-05	3.90E-05	0	0	0.043673406	0.054874717	0	0.00448833	0.000897666	0	0.000117087	0	0.000351261	0
17801p07	17801	chen_model	7	std	0.359137	-0.215151	-0.118636	-0.41242	0.357938	0.114052	0.037665	0.288582	0.283058	0.294107	3.465216	3.400122	3.53285	1.781102	1.760751	1.801454	1.793268	92	123.166667	105.349296	164.76497	19198	0.015911232	0.007065843	0.487176803	0.173086988	0.03726578	0.000104679	0.00999686	0.137443735	5.23E-05	0	0	5.23E-05	0	0.007641579	0.023343452	0	0.002250602	0.022296661	0	0.001674867	0.000104679	0.047000942	0
17802cec	17802	chen_model	28	std	0.272559	-0.0882	0.059059	-0.596865	0.12372	0.200501	0.060655	0.123959	0.120736	0.127182	8.06718	7.862748	8.282526	2.855271	2.829589	2.880952	2.868902	133	215.5	170.20956	315.916702	15219	0.016621803	0.000201884	0.252288022	0.007065949	0.017025572	0	0.000538358	0.219448183	0	0	0	0	6.73E-05	0.003230148	0.071736205	0	0.000942127	0.001480485	0	0.011776581	0	0.077187079	0
17802n01	17802	chen_model	-1	std	0.258607	-0.093813	-0.313852	-0.023316	0.339668	0.167678	0.074277	0.197986	0.195531	0.200441	5.050856	4.988998	5.114268	1.897379	1.884635	1.910124	1.904263	68	99.5	80.35051	148.340813	25886	0.140486254	0.075148319	0.237814572	0.315754779	0.04075381	7.76E-05	0.002404126	0.121136919	0	0.002404126	0	3.88E-05	3.88E-05	0.037612936	3.88E-05	3.88E-05	0.003761294	0.00523479	0	0	0	0.002404126	0
17802n08	17802	chen_model	-8	std	0.211045	0.441266	0.302379	0.089462	-0.353236	0.589352	0.063523	0.070911	0.068009	0.073813	14.10216	13.547738	14.703896	3.38598	3.352745	3.419215	3.427492	222	400.043478	321.645697	540.121918	8550	0.028229665	0.000478469	0.016148325	0.035885167	0.201674641	0	0.000598086	0.014593301	0.047488038	0.01937799	0.000119617	0.069497608	0.000239234	0.077990431	0.01638756	0	0.000239234	0.099282297	0.000239234	0.000598086	0	0.058732057	0.023923445
17802p00	17802	chen_model	0	std	0.063158	-0.359461	-0.053404	0.061525	0.39314	-0.190639	0.069262	0.244711	0.241575	0.247848	4.086445	4.034727	4.139505	1.654731	1.641749	1.667714	1.662139	59	98	73.766318	162.004687	22663	0.108187005	0.385067893	0.195231987	0.208147198	0.006501836	8.85E-05	0.001548056	0.064576054	0	0.000442302	4.42E-05	0	0	0.004909549	0	4.42E-05	0.0153921	0.001017294	0	0	8.85E-05	0.002344199	8.85E-05
17802p01	17802	chen_model	1	std	0.224006	-0.288387	-0.208334	-0.103989	0.384271	0.008884	0.076011	0.257962	0.255801	0.260122	3.876544	3.844346	3.909285	1.547633	1.537394	1.557871	1.552412	51	76.666667	60.032714	123.932429	30960	0.109762806	0.196550497	0.347377277	0.294858104	0.000550108	0.000129437	0.012781931	0.000873702	0	3.24E-05	0	0	0	0.019609747	0	6.47E-05	0.00899589	0.000614827	0	0	0	0	0
17802p04	17802	chen_model	4	std	0.30698	-0.212815	-0.158243	-0.303843	0.321229	0.079904	0.053654	0.230096	0.225584	0.234609	4.346007	4.26241	4.432948	1.961669	1.944033	1.979305	1.971378	81	129	100.728085	197.787818	20729	0.088114258	0.04187848	0.419559429	0.184265311	0.045315904	0.006051803	0.005131929	0.051997095	0	4.84E-05	0	4.84E-05	0	0.074412975	0.041103849	0	0.002323893	0.007794723	0	0.000242072	9.68E-05	0	0
17802p07	17802	chen_model	7	std	0.292307	-0.123453	-0.263422	-0.201882	0.306084	0.149359	0.04509	0.198016	0.194782	0.20125	5.050088	4.968939	5.133932	2.107758	2.088215	2.1273	2.121451	112	301.428571	193.079181	554.569636	20272	0.129491761	0.016478062	0.329511614	0.245781219	0.034196943	0.000148898	0.021838396	0.10884455	0	0	4.96E-05	0	0	0.013103038	0.005360334	4.96E-05	0.001439349	0.015733572	0	0.005161803	0	0.013847528	0
17803cec	17803	chen_model	28	std	0.328327	0.001872	0.008032	-0.519824	0.127824	0.306849	0.075142	0.076046	0.074243	0.07785	13.14988	12.845199	13.469366	3.172877	3.151336	3.194418	3.191047	175	321.176471	250.692999	457.292428	16977	0.013075061	0.000423729	0.183595642	0.06374092	0.025726392	0	0.000605327	0.128087167	0	0	0	0	0	0.006355932	0.071731235	0	0.00090799	0.003692494	0	0.007687651	0	0.074152542	0
17803n01	17803	chen_model	-1	std	0.24479	-0.113616	-0.22293	-0.113354	0.265435	0.126952	0.088571	0.161292	0.158951	0.163633	6.199941	6.111247	6.291247	2.076055	2.061578	2.090532	2.085796	70	106.909091	84.559244	163.568115	17908	0.149722113	0.073485657	0.257396284	0.217818447	0.052938865	0	0.003929714	0.095155224	5.61E-05	5.61E-05	0	5.61E-05	5.61E-05	0.094313142	0	0	0	0.022623926	0	0	0.000112278	0.007971706	0
17803n06	17803	chen_model	-6	std	0.176919	0.327385	0.202693	-0.266865	-0.368696	0.379711	0.071271	0.044827	0.043844	0.04581	22.307866	21.829115	22.808088	3.727162	3.706276	3.748047	3.749072	313	439.666667	387.270285	529.027775	19972	0.075286077	0.001242686	0.061564749	0.038833946	0.067105059	0	0.000258893	0.007973904	0.049086108	0.019313416	0	0.067519288	0.000414229	0.046600735	0.016776265	0	0.000517786	0.001190908	0	0.000155336	0	0.02873712	0.026873091
17803n08	17803	chen_model	-8	std	0.224948	0.43881	0.299506	0.091182	-0.332091	0.598465	0.049073	0.061379	0.059468	0.06329	16.292231	15.800194	16.815899	3.681369	3.659847	3.702891	3.704484	332	512.8	440.973166	631.969627	21965	0.023928168	0.000235051	0.018616021	0.037749154	0.208019932	0.00014103	0.001880406	0.013397894	0.033706281	0.015701392	4.70E-05	0.05777548	0.00014103	0.064309891	0.013350884	4.70E-05	0.000423091	0.053497555	0	0.00014103	4.70E-05	0.049783753	0.022940955
17803p01	17803	chen_model	1	std	0.224967	-0.337743	-0.041507	-0.382893	0.40173	-0.087076	0.042943	0.439374	0.433691	0.445058	2.275964	2.246899	2.305791	1.198726	1.185017	1.212436	1.204187	53	81.111111	63.061695	131.53891	29305	0.051186487	0.156123914	0.630684538	0.126991725	0.000444505	0.002701224	0.000341927	0.001607057	0	3.42E-05	0	0	0	0.015181563	0	3.42E-05	0.001538672	0.0032825	3.42E-05	0	0	3.42E-05	0
17803p04	17803	chen_model	4	std	0.369992	-0.085937	-0.282591	-0.167967	0.362448	0.224966	0.044265	0.194752	0.192007	0.197496	5.134746	5.063398	5.208134	2.104718	2.08904	2.120395	2.114853	116	222.25	165.308574	344.947253	28820	0.071894968	0.015677922	0.29480778	0.295820385	0.049757324	0.000349174	0.023429589	0.098432208	0	3.49E-05	0	3.49E-05	0	0.033625476	0.057543909	6.98E-05	0.00310765	0.004958274	3.49E-05	0.00555187	0	3.49E-05	0
17803p07	17803	chen_model	7	std	0.327595	-0.188667	-0.075316	-0.469372	0.313238	0.133171	0.03509	0.241509	0.237077	0.24594	4.140636	4.066026	4.218035	1.993485	1.972605	2.014365	2.008106	118	187.176471	151.008283	262.975252	20077	0.02437921	0.005026641	0.416205891	0.10731879	0.021966422	5.03E-05	0.007741027	0.235799739	0	5.03E-05	0	0	0	0.01050568	0.029456117	5.03E-05	0.000402131	0.025836936	0	0.004976375	0	0.037146878	0
1780n01	17801	chen_model	-1	std	0.212634	-0.119812	-0.256016	-0.10553	0.257881	0.10388	0.077551	0.181616	0.17908	0.184153	5.506109	5.430279	5.584086	1.979362	1.964347	1.994378	1.988247	71	100.545455	82.217086	148.821809	18792	0.178011871	0.060798888	0.280145447	0.231912732	0.041709	0	0.004277846	0.088230576	0	0.000641677	0	0	0	0.077215122	5.35E-05	5.35E-05	0.003743115	0.013796054	0	0	0	0.001871558	0
1780n06	17803	chen_model	-6	std	0.090287	0.415205	0.251966	0.025766	-0.422853	0.397693	0.054246	0.05267	0.051305	0.054036	18.986121	18.506349	19.49143	3.72606	3.702442	3.749677	3.755687	350	536.069767	466.004319	648.454046	18473	0.123298415	0.000336116	0.02840177	0.019438687	0.130748978	0	0	0.010139488	0.043470954	0.01691782	0	0.094112375	0.000168058	0.072544955	0.02610498	0	0.000728251	0.002913002	0	0.000504173	0	0.033947678	0.021287323
17821cec	17821	chen_model	28	xg	0.355231	0.281387	0.062617	-0.33323	0.011218	0.548538	0.08878	0.052147	0.051275	0.053019	19.17654	18.861032	19.502784	3.482182	3.466336	3.498028	3.493078	216	335.166667	277.22116	447.957293	28205	0.004260851	0.000144436	0.084855925	0.073409403	0.034484004	0	0.048710912	0.106954575	0.103018704	0.087780747	0	0	0.000613851	0	0.037264389	0	7.22E-05	0.015707373	0	0.002816495	0	0.023434679	0
17821n01	17821	chen_model	-1	xg	0.316391	-0.175879	-0.158148	-0.173317	0.319424	0.135295	0.065388	0.141604	0.139106	0.144102	7.061933	6.939525	7.188738	2.35783	2.340071	2.37559	2.370967	108	178.714286	140.430366	262.192224	18765	0.076484509	0.112629088	0.259197504	0.197127797	0.008552065	0	0.082508606	0.098321859	0.035821859	0.020385112	0.000107573	0	0	0	0.009358864	0	0.001075731	0	0	0	0	0.00392642	0
17821n06	17821	chen_model	-6	xg	0.239843	0.198155	0.129746	-0.349055	-0.18936	0.295613	0.071366	0.044483	0.043298	0.045668	22.48035	21.897129	23.095489	3.805674	3.783711	3.827637	3.832252	315	440.608696	391.358795	521.623801	18073	0.087264825	0.000343112	0.131697833	0.03728484	0.01017899	5.72E-05	0.051066507	0.004689198	0.075370275	0.048664722	0	0.05838623	5.72E-05	5.72E-05	0.024017842	0	0.000285927	0.00331675	5.72E-05	0	0.000114371	0.003373935	0.028535484
17821n08	17821	chen_model	-8	xg	0.248264	0.348651	0.263447	-0.391094	-0.338144	0.415585	0.065315	0.061242	0.059924	0.062559	16.328766	15.984969	16.687676	3.3144	3.293526	3.335275	3.341734	250	390.277778	333.052275	486.933366	17218	0.015185568	0.000121485	0.072344044	0.037538723	0.019316042	0.000121485	0.142501367	0.014578145	0.063597157	0.090809694	0	0.110429448	0.000242969	6.07E-05	0.024479135	6.07E-05	0	0.086982931	0	0.000425196	0	0.016704124	0.039421734
17821p00	17821	chen_model	0	xg	-0.124341	-0.264389	0.187485	0.266592	0.412888	-0.453118	0.025332	0.580527	0.573482	0.587573	1.722572	1.701917	1.743735	0.985268	0.967636	1.002899	0.991833	68	104.142857	80.654451	171.228984	25487	0.045597732	0.750078753	0.006851473	0.137659474	0.000118129	3.94E-05	0.00106316	0.002047567	0.005630808	0.002086943	0	3.94E-05	0	3.94E-05	0.00031501	3.94E-05	0.030713498	0	0	0	0	0.000196881	0
17821p01	17821	chen_model	1	xg	0.269782	-0.324181	-0.169627	-0.159861	0.423359	0.004062	0.052482	0.268368	0.265766	0.27097	3.726221	3.690439	3.762703	1.559835	1.547651	1.572019	1.565628	71	113.857143	86.421453	190.102573	28803	0.056777832	0.20483186	0.380700411	0.278005988	6.96E-05	0	0.00020887	0	3.48E-05	0.000104435	0	0	0.00146209	0	0.0020887	0	0.018102068	0	0	0.00020887	0	0	0
17821p04	17821	chen_model	4	xg	0.444851	0.07499	-0.259248	-0.105849	0.348793	0.419837	0.047464	0.123933	0.121039	0.126826	8.068895	7.884807	8.261784	2.781831	2.758136	2.805525	2.797094	170	223.714286	195.868578	281.533942	17704	0.004074605	0.005394548	0.168952654	0.268063128	0.015093257	0.000172166	0.011936872	0.041549498	0.062840746	0.116441894	0	0	0.000631277	0	0.036786227	0.000114778	0.001492109	0.008780488	0	0.000401722	5.74E-05	0.001205165	0
17821p07	17821	chen_model	7	xg	0.408209	0.26154	-0.234713	0.068908	0.283073	0.533897	0.053245	0.099371	0.096291	0.102451	10.063286	9.760761	10.385164	3.079431	3.055118	3.103745	3.097899	189	307.588235	249.17205	422.71598	16146	0.003672978	6.33E-05	0.054398075	0.268317396	0.04952188	6.33E-05	0.05154835	0.064340447	0.066620227	0.09606738	0	0	0.000696599	0	0.025647521	0	0.000253309	0.008359192	0	0.000759927	0	0.021531252	0
17822cec	17822	chen_model	28	xg	0.366846	0.279545	-0.102911	-0.085447	0.130731	0.588871	0.088294	0.046995	0.04572	0.04827	21.27881	20.716672	21.872305	3.68407	3.663648	3.704491	3.702737	241	376	315.28522	486.338169	18349	0.019846816	0.000391346	0.064627942	0.147481411	0.022083077	0	0.028009169	0.030301336	0.055067926	0.057471907	0	5.59E-05	0.000503159	0	0.028288701	0	0.000111813	0.033655728	0	0.003410298	0.00016772	0.008777324	0
17822n01	17822	chen_model	-1	xg	0.222651	-0.129839	-0.218764	-0.073506	0.261759	0.108816	0.059357	0.138091	0.135998	0.140185	7.241596	7.133445	7.353076	2.341067	2.324434	2.357701	2.355583	122	200	159.777691	283.047427	20232	0.149471163	0.103522251	0.223358611	0.209040112	0.002544402	0	0.05986829	0.083516264	0.037567352	0.014817402	0	0	0.004639792	0	0.006385951	9.98E-05	0	0	0	0	0	0.000498902	0
17822n06	17822	chen_model	-6	xg	0.07732	0.239059	0.07586	-0.181109	-0.327752	0.189018	0.075583	0.054898	0.053219	0.056577	18.215541	17.675023	18.79016	3.651198	3.627239	3.675158	3.670758	241	310.193548	278.018208	370.334926	15790	0.166515073	0.000584719	0.091930873	0.036447505	0.006821726	6.50E-05	0.058341996	0.006431913	0.071400728	0.049246362	6.50E-05	0.052494802	0.00110447	0	0.01975052	0	0.000129938	0.02247921	0	0.000129938	0	0.003703222	0.028716216
17822n08	17822	chen_model	-8	xg	0.169999	0.348497	0.330627	-0.390654	-0.485712	0.328897	0.064458	0.047735	0.046569	0.048901	20.948912	20.449421	21.473414	3.787966	3.765382	3.810549	3.810224	325	418.365854	379.119984	486.071418	19346	0.019478394	0.000491052	0.05221519	0.005237887	0.003601048	0	0.130074203	0.010475775	0.048286774	0.060344828	0	0.101374945	0.000272807	0	0.01685945	0	0.000109123	0.087843736	0.000163684	0.000763859	0	0.013040157	0.025534701
17822p00	17822	chen_model	0	xg	-0.192058	-0.258264	0.140565	0.277005	0.32404	-0.444032	0.028533	0.500679	0.493176	0.508183	1.997286	1.967797	2.027673	1.078799	1.059868	1.09773	1.089009	70	101.909091	82.280432	152.911585	18672	0.150053706	0.681954887	0.007894737	0.125456498	0.000268528	0	0.002524168	0.002524168	0.004457573	0.001181525	0.000107411	0	0.00037594	5.37E-05	5.37E-05	0.000107411	0	0.000107411	0	0.000107411	0	0.000161117	0
17822p01	17822	chen_model	1	xg	0.152793	-0.232186	-0.253069	-0.040474	0.316795	0.010132	0.06293	0.21474	0.212747	0.216733	4.656794	4.613968	4.700422	1.787163	1.773908	1.800417	1.794217	74	108.363636	87.394448	162.160369	26094	0.177923774	0.163477793	0.281504534	0.275703089	0.000192101	0	0.004149378	7.68E-05	0.000153681	0	0	0.00011526	0.003342554	3.84E-05	0.003227294	7.68E-05	0.018672199	0	0	3.84E-05	0	0	7.68E-05
17822p04	17822	chen_model	4	xg	0.441443	0.090981	-0.20632	-0.163555	0.291527	0.42667	0.047335	0.094313	0.092471	0.096154	10.603048	10.400018	10.814164	3.03905	3.019951	3.058149	3.055033	224	324.1	279.601214	404.212074	25794	0.014473321	0.002129589	0.165989668	0.207280041	0.016563474	0	0.015025437	0.044445321	0.066214458	0.103955515	0	0	0.000828174	3.94E-05	0.033994558	3.94E-05	0.001064795	0.0142367	0	0.000315495	0	0.002208463	0
17822p07	17822	chen_model	7	xg	0.430626	0.211977	-0.04791	-0.227871	0.135887	0.489102	0.051304	0.0878	0.086656	0.088944	11.389523	11.24309	11.539821	2.921106	2.903981	2.938231	2.934637	222	274.058824	249.227502	321.536165	27879	0.009896667	0.000109154	0.13666133	0.149032164	0.080410421	7.28E-05	0.1058434	0.078409256	0.104715471	0.109372726	0	0	0.000836851	0	0.02626983	3.64E-05	0.000254694	0.015354388	0	0.000473002	0	0.020775724	0
DNA_EXT_ControlA	Control	Control	NA	neg	0.046955	-0.247191	0.088882	-0.238109	0.036654	-0.174049	0.985714	0.072464	0.01858	0.126348	13.8	7.914675	53.821435	2.416616	2.07201	2.761222	2.980479	14	36.5	19.231626	110.767241	24	0.173913043	0.130434783	0.217391304	0.043478261	0.043478261	0.043478261	0.043478261	0	0	0	0.086956522	0	0	0	0	0	0	0	0	0	0	0	0
DNA_EXT_ControlB	Control	Control	NA	neg	0.045921	-0.160695	0.112399	-0.147844	0.072062	-0.304486	0.919861	0.077652	0.041795	0.113508	12.878049	8.809985	23.926044	2.417213	2.153036	2.68139	2.70751	14	24.5	16.03458	68.188088	33	0.142857143	0.19047619	0.142857143	0.047619048	0.142857143	0	0	0	0	0	0	0	0	0	0	0	0	0	0	0	0	0.047619048	0
DNA_EXT_ControlC	Control	Control	NA	neg	0.189726	-0.303691	-0.004372	-0.444709	0.315706	-0.089752	0.084825	0.336828	0.295059	0.378596	2.968877	2.641336	3.389153	1.858902	1.721709	1.996094	1.939074	35	48.2	38.443297	85.60266	569	0.088652482	0.065602837	0.567375887	0.021276596	0.008865248	0.017730496	0	0	0	0	0	0.008865248	0.086879433	0.00177305	0.00177305	0.00177305	0	0.005319149	0.00177305	0.008865248	0	0.003546099	0
DNA_EXT_ControlD	Control	Control	NA	neg	0.066962	0.295885	0.197169	-0.116609	-0.417245	0.246934	0.242564	0.076345	0.068608	0.084082	13.09844	11.89314	14.57559	2.995913	2.906017	3.085808	3.069402	54	124	75.514945	281.748662	680	0.151424288	0.005997001	0.07946027	0.020989505	0.092953523	0.023988006	0	0.022488756	0.055472264	0.005997001	0.00149925	0.113943028	0	0.00149925	0.016491754	0	0	0.00149925	0	0	0	0.053973013	0.136431784
pbsdilmay15	pbs	control	NA	neg	-0.08309	-0.084382	-0.17239	-0.016258	-0.033704	-0.078242	0.518045	0.096517	0.048442	0.144592	10.360902	6.916028	20.643363	2.575692	2.295275	2.856109	2.924694	20	24.5	20.978362	40.697853	53	0.317073171	0.048780488	0.219512195	0.097560976	0.024390244	0.048780488	0	0.048780488	0	0	0	0	0.024390244	0	0	0	0	0	0	0	0	0.024390244	0
pbsdilrel	pbs	Control	NA	neg	-0.296068	0.097109	-0.040247	0.103565	-0.311637	-0.147206	0.467391	0.093023	0.023415	0.162632	10.75	6.148866	42.707861	2.730911	2.391487	3.070336	3.309715	23	34.375	26.247369	62.844757	44	0.371428571	0.057142857	0.057142857	0.028571429	0.028571429	0	0.085714286	0.057142857	0.028571429	0	0.028571429	0.028571429	0	0	0	0	0	0	0	0.057142857	0	0	0
Water_NEG_PlateA	Control	Control	NA	neg	0.002677	-0.014915	-0.057618	0.259146	0.117782	0.106196	1.208333	0.045977	0.012786	0.079168	21.75	12.631395	78.209288	2.728396	2.443938	3.012854	3.284004	18	29	20.743865	62.098377	30	0.185185185	0.111111111	0.074074074	0.111111111	0.037037037	0	0.037037037	0	0	0	0	0	0.074074074	0	0	0	0	0	0	0	0	0	0.074074074
Water_NEG_PlateB	Control	Control	NA	neg	0.080117	-0.122269	0.084883	0.179717	0.411395	-0.070494	1.041667	0.073846	0.030911	0.116781	13.541667	8.563018	32.350887	2.375149	2.078047	2.672252	2.761088	13	20	14.340979	49.540456	26	0.115384615	0.192307692	0.076923077	0.115384615	0.038461538	0	0.038461538	0.038461538	0.038461538	0.038461538	0	0.038461538	0	0	0	0	0	0	0.076923077	0	0.153846154	0	0
Water_NEG_PlateC	Control	Control	NA	neg	0.095639	-0.229127	0.067712	-0.058041	0.358187	-0.220419	1.122	0.044563	0.015843	0.073283	22.44	13.645638	63.119095	2.810392	2.534924	3.08586	3.351211	20	39.5	25.215203	92.911837	34	0.115384615	0.192307692	0.153846154	0.076923077	0.038461538	0	0	0.038461538	0	0	0	0	0	0	0	0	0	0	0	0	0	0	0.038461538
Water_NEG_PlateD	Control	Control	NA	neg	-0.103864	0.049452	-0.32233	0.240503	0.032605	0.05794	0.547138	0.166154	0.068012	0.264296	6.018519	3.783636	14.703356	1.957273	1.563121	2.351425	2.39861	11	39	18.463947	116.038254	26	0.36	0.04	0.12	0.24	0.04	0	0	0.04	0	0	0	0	0.04	0	0	0	0	0	0	0	0	0	0.04
Zymo_POS_PlateA	Control	Control	NA	neg	-0.0397	-0.007413	0.258888	-0.367502	-0.461821	-0.534382	0.140991	0.133823	0.132665	0.134982	7.472534	7.408383	7.537806	2.074208	2.066311	2.082104	2.084049	53	135.666667	84.215427	271.923091	17328	0.000115741	0.107233796	0.000173611	5.79E-05	0	0	5.79E-05	0.000115741	0	0	5.79E-05	0	5.79E-05	0	0	0.000173611	0	0	0	5.79E-05	0.098611111	0	0
Zymo_POS_PlateB	Control	Control	NA	neg	-0.040127	-0.007546	0.257386	-0.365858	-0.461174	-0.535801	0.130924	0.134	0.132851	0.135149	7.462673	7.399216	7.527229	2.086805	2.078206	2.095403	2.096125	57	88.230769	69.457637	135.294218	18576	0.00010836	0.108685052	0.00016254	5.42E-05	0	0	0	5.42E-05	0	0	0	5.42E-05	0	0	0	5.42E-05	0	0	0	0	0.089126077	0	0
Zymo_POS_PlateC	Control	Control	NA	neg	-0.0395	-0.005674	0.25727	-0.368708	-0.465136	-0.531253	0.120362	0.131877	0.130864	0.132891	7.582819	7.524989	7.641546	2.0915	2.083115	2.099885	2.102308	63	103.071429	79.949979	157.732827	18359	0.00021883	0.10591389	0.00021883	0.000109415	0	0	5.47E-05	0	0	0	0	5.47E-05	5.47E-05	5.47E-05	0	0	0	0	0.000109415	0	0.090705181	0	0
Zymo_POS_PlateD	Control	Control	NA	neg	-0.036861	0.009451	0.252778	0.730435	0.331555	0.132733	0.207784	0.137505	0.136233	0.138778	7.272449	7.205779	7.340366	2.055033	2.047909	2.062157	2.059704	35	111.5	56.99289	301.097361	19449	0.000360843	0.093406877	0.000206196	0.000206196	0.000154647	0	0	0	0	0	0	0	0	5.15E-05	0	0	0	0	0	0	0.09866488	0	0
[truncated: 264 more columns]
