# Supplementary material for: Dietary Xanthan Gum Alters Antibiotic Efficacy against the Murine Gut Microbiota and Attenuates Clostridioides difficile Colonization
Source: mSphere. 2020 Jan 8;5(1):e00708-19. doi: 10.1128/mSphere.00708-19 (PMC6952194; doi:10.1128/mSphere.00708-19)
Supplement: TABLE S4 [file mSphere.00708-19-st004.csv]

OTU	LogMaxMean	Class	LDA	LDA.abs	pValue	phylum	family	family2	comparison
Otu0002	4.91507	n12	4.3075	5.67696	0.0372425	Verrucomicrobia	Verrucomicrobiaceae_unclassified	Verrucomicrobiaceae_unclassified	xgdiet
Otu0009	4.58551	n12	3.96631	4.74077	0.0135547	Bacteroidetes	Bacteroidales_unclassified	Bacteroidales_S24-7_group_ge	xgdiet
Otu0010	4.87654	n14	4.2417	-4.20996	0.00119375	Bacteroidetes	Bacteroidales_unclassified	Bacteroidales_S24-7_group_ge	xgdiet
Otu0011	4.7339	n12	4.12027	4.84873	0.00202823	Bacteroidetes	Bacteroidales_unclassified	Bacteroidales_S24-7_group_ge	xgdiet
Otu0013	4.55616	n12	3.66582	3.77036	0.00202823	Bacteroidetes	Bacteroidales_unclassified	Bacteroidales_S24-7_group_ge	xgdiet
Otu0014	4.41545	n12	3.96556	2.34963	0.000212829	Bacteroidetes	Bacteroidales_unclassified	Bacteroidales_S24-7_group_ge	xgdiet
Otu0015	4.74393	n14	4.00379	-4.35023	0.00202823	Bacteroidetes	Bacteroidales_unclassified	Bacteroidales_S24-7_group_ge	xgdiet
Otu0016	4.21144	n12	3.60389	3.65396	0.00202823	Bacteroidetes	Bacteroidales_unclassified	Bacteroidales_S24-7_group_ge	xgdiet
Otu0017	4.52736	n12	4.08325	3.65416	0.000516932	Firmicutes	Lachnospiraceae_unclassified	Lachnospiraceae_unclassified	xgdiet
Otu0018	4.67649	n14	4.34761	-3.02585	0.000212829	Bacteroidetes	Alistipes	Alistipes	xgdiet
Otu0023	4.33278	n14	3.92013	-3.0574	0.000212829	Bacteroidetes	Alistipes	Alistipes	xgdiet
Otu0024	3.96151	n12	3.20625	2.67617	0.0135547	Bacteroidetes	Bacteroidales_unclassified	Bacteroidales_S24-7_group_ge	xgdiet
Otu0025	4.29838	n14	3.66467	-2.67265	0.00156035	Bacteroidetes	Bacteroidales_unclassified	Bacteroidales_unclassified	xgdiet
Otu0026	2.71706	n12	2.21861	2.22463	0.0401455	Firmicutes	Lachnospiraceae_unclassified	Lachnospiraceae_unclassified	xgdiet
Otu0027	3.98008	n12	3.48566	2.8692	0.00156035	Bacteroidetes	Bacteroidales_unclassified	Bacteroidales_S24-7_group_ge	xgdiet
Otu0028	3.76603	n12	3.27595	3.78699	0.0108964	Firmicutes	Lachnospiraceae_unclassified	Lachnospiraceae_unclassified	xgdiet
Otu0032	3.3094	n12	2.86433	2.91549	0.0206376	Firmicutes	Lachnospiraceae_unclassified	Lachnospiraceae_unclassified	xgdiet
Otu0034	4.63893	n14	4.2933	-3.42243	0.00262182	Firmicutes	Lactobacillus	Lactobacillus	xgdiet
Otu0035	4.109	n14	3.47727	-2.93152	0.0135547	Actinobacteria	Coriobacteriaceae_unclassified	Coriobacteriaceae_unclassified	xgdiet
Otu0036	4.0417	n12	3.60949	2.86368	0.000516932	Firmicutes	Lachnospiraceae_unclassified	Lachnospiraceae_unclassified	xgdiet
Otu0037	4.2615	n12	3.83248	2.14737	0.000908198	Firmicutes	Lachnospiraceae_unclassified	Lachnospiraceae_unclassified	xgdiet
Otu0038	4.0384	n14	3.28374	-2.80616	0.0167705	Bacteroidetes	Bacteroidales_unclassified	Bacteroidales_S24-7_group_ge	xgdiet
Otu0043	3.82142	n14	3.18807	-3.21069	0.00337043	Firmicutes	Lachnoclostridium	Lachnoclostridium	xgdiet
Otu0044	3.63851	n12	3.147	2.73473	0.00547855	Firmicutes	Lachnospiraceae_unclassified	Lachnospiraceae_unclassified	xgdiet
Otu0055	3.22575	n12	2.7598	3.41657	0.00871191	Firmicutes	Caproiciproducens	Caproiciproducens	xgdiet
Otu0068	3.37922	n14	2.84856	-3.16512	0.00546097	Tenericutes	Mollicutes_unclassified	Mollicutes_unclassified	xgdiet
Otu0072	3.91693	n14	3.37888	-2.10557	0.00262182	Bacteroidetes	Bacteroidales_unclassified	Bacteroidales_unclassified	xgdiet
Otu0077	3.91331	n12	3.54021	3.0063	0.00262182	Firmicutes	Tyzzerella	Tyzzerella	xgdiet
Otu0079	3.81414	n12	3.33611	2.89111	0.0448623	Firmicutes	Lachnospiraceae_unclassified	Lachnospiraceae_unclassified	xgdiet
Otu0087	3.99966	n14	3.67032	-2.88658	0.000208193	Bacteria_unclassified	Other	Bacteria_unclassified	xgdiet
Otu0095	3.579	n12	3.06174	3.39149	0.000908198	Firmicutes	Lachnospiraceae_unclassified	Lachnospiraceae_unclassified	xgdiet
Otu0101	3.27311	n14	2.69369	-3.26848	0.000687104	Firmicutes	Syntrophococcus	Syntrophococcus	xgdiet
Otu0105	3.98375	n14	3.69675	-3.28319	0.000468361	Firmicutes	Lactobacillus	Lactobacillus	xgdiet
Otu0106	3.30987	n12	2.81508	3.12631	0.0448623	Firmicutes	Lachnospiraceae_unclassified	Lachnospiraceae_unclassified	xgdiet
Otu0109	3.43243	n12	2.99135	2.53983	0.0108964	Firmicutes	Fusicatenibacter	Fusicatenibacter	xgdiet
Otu0110	2.85131	n14	2.42388	-2.03406	0.00861134	Firmicutes	Lachnospiraceae_unclassified	Lachnospiraceae_unclassified	xgdiet
Otu0111	3.23751	n12	2.67415	2.65378	0.00202823	Firmicutes	Ruminococcaceae_unclassified	Ruminococcaceae_unclassified	xgdiet
Otu0113	3.81303	n12	3.32314	3.11511	0.0252603	Firmicutes	Lachnospiraceae_unclassified	Lachnospiraceae_unclassified	xgdiet
Otu0116	3.07679	n12	2.55582	2.2581	0.00337043	Firmicutes	Lachnospiraceae_unclassified	Lachnospiraceae_unclassified	xgdiet
Otu0117	3.64103	n12	3.16097	2.05714	0.00156035	Firmicutes	Fusicatenibacter	Fusicatenibacter	xgdiet
Otu0118	3.17226	n14	2.73752	-2.91518	0.000516932	Bacteroidetes	Bacteroidales_unclassified	Bacteroidales_S24-7_group_ge	xgdiet
Otu0119	2.67749	n12	2.16358	2.99037	0.00547855	Firmicutes	Lachnospiraceae_unclassified	Lachnospiraceae_unclassified	xgdiet
Otu0121	3.71779	n12	3.28319	2.23287	0.0121289	Firmicutes	Lachnospiraceae_unclassified	Lachnospiraceae_unclassified	xgdiet
Otu0123	3.08399	n12	2.65853	2.67335	0.0306907	Firmicutes	Caproiciproducens	Caproiciproducens	xgdiet
Otu0125	3.79371	n14	3.52067	-2.81847	0.00306904	Firmicutes	Ruminococcaceae_unclassified	Ruminococcaceae_UCG-014	xgdiet
Otu0130	2.56415	n14	2.10242	-2.44957	0.00868671	Firmicutes	Coprobacillus	Coprobacillus	xgdiet
Otu0133	3.00159	n12	2.4368	3.26386	0.0371712	Firmicutes	Lachnospiraceae_unclassified	Lachnospiraceae_unclassified	xgdiet
Otu0135	2.85595	n14	2.35539	-2.65001	0.0042944	Firmicutes	Lachnospiraceae_unclassified	Lachnospiraceae_UCG-006	xgdiet
Otu0147	3.56437	n14	3.2551	-2.18201	0.000174737	Firmicutes	Ruminococcaceae_unclassified	Ruminococcaceae_UCG-014	xgdiet
Otu0148	2.63448	n12	2.11614	2.55926	0.0247131	Firmicutes	Lachnospiraceae_unclassified	Lachnospiraceae_unclassified	xgdiet
Otu0149	2.68344	n12	2.0623	2.29473	0.0448623	Firmicutes	Lachnospiraceae_unclassified	Lachnospiraceae_unclassified	xgdiet
Otu0157	3.21159	n12	2.72579	2.79717	0.00871191	Firmicutes	Lachnospiraceae_unclassified	Lachnospiraceae_unclassified	xgdiet
Otu0158	2.93413	n14	2.54016	-2.31946	0.00187922	Firmicutes	Lachnospiraceae_unclassified	Lachnospiraceae_unclassified	xgdiet
Otu0159	3.57029	n14	3.2716	-2.8474	0.00261066	Firmicutes	Lachnospiraceae_unclassified	Lachnospiraceae_unclassified	xgdiet
Otu0161	3.24262	n14	2.83212	-2.98713	0.00155399	Firmicutes	Ruminiclostridium	Ruminiclostridium_6	xgdiet
Otu0170	3.41731	n12	3.05429	2.9534	0.00380034	Firmicutes	Lachnospiraceae_unclassified	Lachnospiraceae_unclassified	xgdiet
Otu0185	2.93713	n12	2.3645	2.19178	0.0205899	Firmicutes	Other	uncultured	xgdiet
Otu0191	2.78046	n14	2.33014	-2.32023	0.0482902	Actinobacteria	Eggerthella	Eggerthella	xgdiet
Otu0216	2.73247	n12	2.24413	2.71749	0.00871191	Firmicutes	Other	uncultured	xgdiet
Otu0225	2.58484	n14	2.30688	-2.37749	0.000103357	Firmicutes	Lachnospiraceae_unclassified	Lachnospiraceae_unclassified	xgdiet
Otu0253	2.66657	n14	2.3606	-2.75613	0.00153239	Tenericutes	Mollicutes_unclassified	Mollicutes_RF9_ge	xgdiet
Otu0258	2.8762	n14	2.58248	-2.79062	0.00532125	Firmicutes	Firmicutes_unclassified	Firmicutes_unclassified	xgdiet
Otu0265	2.55788	n14	2.28823	-2.35544	0.00808123	Firmicutes	Lactobacillus	Lactobacillus	xgdiet
Otu0270	2.53928	n14	2.18018	-2.47395	0.000829524	Bacteria_unclassified	Other	Bacteria_unclassified	xgdiet
Otu0273	2.45104	n14	2.12153	-2.1726	0.00112931	Firmicutes	Clostridiales_unclassified	Clostridiales_unclassified	xgdiet
Otu0276	2.61873	n14	2.19569	-2.50662	0.00425094	Actinobacteria	Coriobacteriaceae_unclassified	Coriobacteriaceae_unclassified	xgdiet
Otu0316	2.30172	n14	2.00946	-3.0944	0.000301694	Bacteria_unclassified	Other	Bacteria_unclassified	xgdiet
Otu0002	5.14585	p00	4.43091	5.67696	0.00194117	Verrucomicrobia	Verrucomicrobiaceae_unclassified	Verrucomicrobiaceae_unclassified	xgcef
Otu0010	4.57903	n12	3.91993	-4.74077	0.00457775	Bacteroidetes	Bacteroidales_unclassified	Bacteroidales_S24-7_group_ge	xgcef
Otu0011	4.7339	n12	4.11798	-4.20996	0.00194117	Bacteroidetes	Bacteroidales_unclassified	Bacteroidales_S24-7_group_ge	xgcef
Otu0013	4.55616	n12	3.8536	-4.84873	0.0249682	Bacteroidetes	Bacteroidales_unclassified	Bacteroidales_S24-7_group_ge	xgcef
Otu0015	4.55677	n12	4.1074	-3.77036	0.000170956	Bacteroidetes	Bacteroidales_unclassified	Bacteroidales_S24-7_group_ge	xgcef
Otu0016	4.48108	p00	3.84763	2.34963	0.00835142	Bacteroidetes	Bacteroidales_unclassified	Bacteroidales_S24-7_group_ge	xgcef
Otu0017	4.52736	n12	3.95691	-4.35023	0.0146711	Firmicutes	Lachnospiraceae_unclassified	Lachnospiraceae_unclassified	xgcef
Otu0018	3.48945	n12	2.8904	-3.65396	0.00670553	Bacteroidetes	Alistipes	Alistipes	xgcef
Otu0022	4.26004	n12	3.70354	-3.65416	0.000369931	Bacteroidetes	Bacteroidales_unclassified	Bacteroidales_S24-7_group_ge	xgcef
Otu0023	3.69084	n12	3.13484	-3.02585	0.0295127	Bacteroidetes	Alistipes	Alistipes	xgcef
Otu0029	4.66059	n12	4.37881	-3.0574	0.000383312	Firmicutes	Turicibacter	Turicibacter	xgcef
Otu0033	4.02072	n12	3.41146	-2.67617	0.0476609	Firmicutes	Ruminococcus	Ruminococcus	xgcef
Otu0034	3.91187	n12	3.55599	-2.67265	4.18E-05	Firmicutes	Lactobacillus	Lactobacillus	xgcef
Otu0037	4.2615	n12	3.87537	-2.22463	0.00367774	Firmicutes	Lachnospiraceae_unclassified	Lachnospiraceae_unclassified	xgcef
Otu0038	3.81566	n12	3.41879	-2.8692	0.000131087	Bacteroidetes	Bacteroidales_unclassified	Bacteroidales_S24-7_group_ge	xgcef
Otu0039	3.92793	n12	3.53579	-3.78699	0.000100102	Bacteroidetes	Bacteroidales_unclassified	Bacteroidales_S24-7_group_ge	xgcef
Otu0040	4.14885	n12	3.81416	-2.91549	5.04E-05	Actinobacteria	Bifidobacterium	Bifidobacterium	xgcef
Otu0043	3.52048	n12	2.90549	-3.42243	0.0101234	Firmicutes	Lachnoclostridium	Lachnoclostridium	xgcef
Otu0044	3.63851	n12	3.011	-2.93152	0.0165038	Firmicutes	Lachnospiraceae_unclassified	Lachnospiraceae_unclassified	xgcef
Otu0047	3.83544	n12	3.50115	-2.86368	0.000101765	Firmicutes	Lachnospiraceae_unclassified	Lachnospiraceae_ge	xgcef
Otu0057	3.4388	n12	3.00873	-2.14737	0.0146991	Bacteroidetes	Bacteroidales_unclassified	Bacteroidales_S24-7_group_ge	xgcef
Otu0061	3.82582	n12	3.52049	-2.80616	5.04E-05	Firmicutes	Lachnospiraceae_unclassified	Lachnospiraceae_unclassified	xgcef
Otu0062	3.70866	n12	3.39162	-3.21069	7.26E-05	Firmicutes	Lachnospiraceae_unclassified	Lachnospiraceae_UCG-006	xgcef
Otu0063	3.85874	n12	3.56551	-2.73473	3.26E-05	Firmicutes	Ruminococcus	Ruminococcus	xgcef
Otu0066	3.71975	n12	3.38357	-3.41657	6.44E-05	Firmicutes	Lachnospiraceae_unclassified	Lachnospiraceae_unclassified	xgcef
Otu0072	3.56818	n12	3.18735	-3.16512	0.000415922	Bacteroidetes	Bacteroidales_unclassified	Bacteroidales_unclassified	xgcef
Otu0074	3.60823	n12	3.21794	-2.10557	0.00239278	Firmicutes	Lachnospiraceae_unclassified	Lachnospiraceae_unclassified	xgcef
Otu0077	3.91331	n12	3.58405	-3.0063	0.000117683	Firmicutes	Tyzzerella	Tyzzerella	xgcef
Otu0078	3.85828	n12	3.55632	-2.89111	3.26E-05	Firmicutes	Lachnospiraceae_unclassified	Lachnospiraceae_unclassified	xgcef
Otu0079	3.81414	n12	3.48938	-2.88658	5.04E-05	Firmicutes	Lachnospiraceae_unclassified	Lachnospiraceae_unclassified	xgcef
Otu0081	3.79423	n12	3.47336	-3.39149	6.44E-05	Firmicutes	Other	uncultured	xgcef
Otu0082	3.24957	n12	2.88254	-3.26848	0.000719625	Firmicutes	Other	uncultured	xgcef
Otu0084	3.84301	n12	3.54291	-3.28319	4.18E-05	Firmicutes	Lachnospiraceae_unclassified	Lachnospiraceae_unclassified	xgcef
Otu0086	3.41211	n12	3.05265	-3.12631	0.000119971	Firmicutes	Lachnospiraceae_unclassified	Lachnospiraceae_unclassified	xgcef
Otu0087	2.86126	n12	2.60961	-2.53983	0.000871655	Bacteria_unclassified	Other	Bacteria_unclassified	xgcef
Otu0088	3.61902	n12	3.2897	-2.03406	0.000101765	Firmicutes	Lachnospiraceae_unclassified	Lachnospiraceae_ge	xgcef
Otu0091	3.71825	n12	3.40561	-2.65378	0.000871655	Firmicutes	Lachnospiraceae_unclassified	Lachnospiraceae_ge	xgcef
Otu0095	3.579	n12	3.17902	-3.11511	0.000218414	Firmicutes	Lachnospiraceae_unclassified	Lachnospiraceae_unclassified	xgcef
Otu0097	3.31138	n12	3.01206	-2.2581	0.000119971	Firmicutes	Lachnospiraceae_unclassified	Lachnospiraceae_unclassified	xgcef
Otu0099	2.94929	n12	2.55476	-2.05714	0.0108895	Firmicutes	Ruminococcaceae_unclassified	Ruminococcaceae_unclassified	xgcef
Otu0100	2.97088	n12	2.49637	-2.91518	0.0157974	Firmicutes	Lachnospiraceae_unclassified	Lachnospiraceae_UCG-006	xgcef
Otu0101	2.97057	n12	2.5482	-2.99037	0.00284405	Firmicutes	Syntrophococcus	Syntrophococcus	xgcef
Otu0102	3.14466	n12	2.81027	-2.23287	0.00655082	Actinobacteria	Eggerthella	Eggerthella	xgcef
Otu0104	3.59718	n12	3.32473	-2.67335	9.13E-05	Firmicutes	Lachnospiraceae_unclassified	Lachnospiraceae_unclassified	xgcef
Otu0105	2.80061	n12	2.43114	-2.81847	0.0196474	Firmicutes	Lactobacillus	Lactobacillus	xgcef
Otu0106	3.30987	n12	2.81802	-2.44957	0.0101022	Firmicutes	Lachnospiraceae_unclassified	Lachnospiraceae_unclassified	xgcef
Otu0109	3.43243	n12	3.10655	-3.26386	0.000471458	Firmicutes	Fusicatenibacter	Fusicatenibacter	xgcef
Otu0111	3.23751	n12	2.56181	-2.65001	0.029375	Firmicutes	Ruminococcaceae_unclassified	Ruminococcaceae_unclassified	xgcef
Otu0113	3.81303	n12	3.48572	-2.18201	5.81E-05	Firmicutes	Lachnospiraceae_unclassified	Lachnospiraceae_unclassified	xgcef
Otu0115	3.06686	n12	2.72838	-2.55926	0.00113634	Firmicutes	Lachnospiraceae_unclassified	Lachnospiraceae_unclassified	xgcef
Otu0116	3.07679	n12	2.74219	-2.29473	7.26E-05	Firmicutes	Lachnospiraceae_unclassified	Lachnospiraceae_unclassified	xgcef
Otu0117	3.64103	n12	3.32077	-2.79717	6.72E-05	Firmicutes	Fusicatenibacter	Fusicatenibacter	xgcef
Otu0119	2.78162	p00	2.30265	2.31946	0.0377846	Firmicutes	Lachnospiraceae_unclassified	Lachnospiraceae_unclassified	xgcef
Otu0121	3.71779	n12	3.38293	-2.8474	0.000160835	Firmicutes	Lachnospiraceae_unclassified	Lachnospiraceae_unclassified	xgcef
Otu0122	3.51121	n12	3.20281	-2.98713	3.26E-05	Firmicutes	Roseburia	Roseburia	xgcef
Otu0124	3.24034	n12	2.9503	-2.9534	0.000106506	Firmicutes	Lachnospiraceae_unclassified	Lachnospiraceae_unclassified	xgcef
Otu0126	2.90962	n12	2.45828	-2.19178	0.018903	Firmicutes	Butyrivibrio	Butyrivibrio	xgcef
Otu0129	3.02751	n12	2.71371	-2.32023	0.000632449	Firmicutes	Ruminococcaceae_unclassified	Ruminococcaceae_unclassified	xgcef
Otu0131	2.89114	n12	2.46919	-2.71749	0.00319567	Firmicutes	Lachnospiraceae_unclassified	Lachnospiraceae_unclassified	xgcef
Otu0132	3.13427	n12	2.81879	-2.37749	0.000317714	Firmicutes	Lachnospiraceae_unclassified	Lachnospiraceae_unclassified	xgcef
Otu0134	2.73783	n12	2.18205	-2.75613	0.0466563	Firmicutes	Blautia	Blautia	xgcef
Otu0138	3.06358	n12	2.777	-2.79062	0.000317714	Firmicutes	Lachnospiraceae_unclassified	Lachnospiraceae_unclassified	xgcef
Otu0139	2.74944	p00	2.11129	2.35544	0.0316294	Verrucomicrobia	Verrucomicrobiales_unclassified	Verrucomicrobiales_unclassified	xgcef
Otu0140	2.72993	n12	2.25603	-2.47395	0.0476499	Firmicutes	Ruminococcaceae_unclassified	Ruminococcaceae_unclassified	xgcef
Otu0142	3.05385	n12	2.79077	-2.1726	0.000871655	Firmicutes	Syntrophococcus	Syntrophococcus	xgcef
Otu0143	3.29283	n12	2.96802	-2.50662	3.26E-05	Firmicutes	Lachnospiraceae_unclassified	Lachnospiraceae_unclassified	xgcef
Otu0150	2.88303	n12	2.56321	-3.0944	0.00188519	Firmicutes	Lachnospiraceae_unclassified	Lachnospiraceae_unclassified	xgcef
Otu0156	2.93106	n12	2.52102	-2.09825	0.0236203	Firmicutes	Other	uncultured	xgcef
Otu0157	3.21159	n12	2.87524	-2.72919	9.83E-05	Firmicutes	Lachnospiraceae_unclassified	Lachnospiraceae_unclassified	xgcef
Otu0161	2.57966	n12	2.31032	-3.03647	0.000317714	Firmicutes	Ruminiclostridium	Ruminiclostridium_6	xgcef
Otu0168	3.00533	n12	2.62319	-2.32788	0.00767973	Firmicutes	Lachnospiraceae_unclassified	Lachnospiraceae_unclassified	xgcef
Otu0170	3.41731	n12	3.15144	-2.52066	0.000106506	Firmicutes	Lachnospiraceae_unclassified	Lachnospiraceae_unclassified	xgcef
Otu0179	2.68671	n12	2.41416	-2.42339	0.000555387	Firmicutes	Lachnospiraceae_unclassified	Lachnospiraceae_unclassified	xgcef
Otu0183	2.99817	n12	2.69371	-2.08478	0.000106506	Firmicutes	Lachnospiraceae_unclassified	Lachnospiraceae_unclassified	xgcef
Otu0185	2.93713	n12	2.62306	-2.39269	0.00132856	Firmicutes	Other	uncultured	xgcef
Otu0187	2.44343	n12	2.03872	-2.43133	0.013167	Firmicutes	Lachnospiraceae_unclassified	Lachnospiraceae_unclassified	xgcef
Otu0193	2.38251	n12	2.13942	-2.2901	0.00221566	Firmicutes	Lachnospiraceae_unclassified	Lachnospiraceae_unclassified	xgcef
Otu0203	2.76706	n12	2.46446	-2.62536	0.00173408	Firmicutes	Lachnospiraceae_unclassified	Lachnospiraceae_unclassified	xgcef
Otu0216	2.73247	n12	2.45006	-2.49078	0.000226215	Firmicutes	Other	uncultured	xgcef
Otu0218	2.91892	n12	2.64709	-2.13114	0.000106506	Firmicutes	Lachnospiraceae_unclassified	Lachnospiraceae_unclassified	xgcef
Otu0219	2.85641	n12	2.58883	-2.35223	0.000317714	Firmicutes	Lachnospiraceae_unclassified	Lachnospiraceae_NK4A136_group	xgcef
Otu0220	2.52922	n12	2.1682	-2.20232	0.000825184	Firmicutes	Lachnospiraceae_unclassified	Lachnospiraceae_unclassified	xgcef
Otu0238	2.77158	n12	2.44923	-2.79916	0.00493669	Firmicutes	Lachnospiraceae_unclassified	Lachnospiraceae_unclassified	xgcef
Otu0267	2.29501	n12	2.04579	-2.25539	0.00525648	Firmicutes	Tyzzerella	Tyzzerella_3	xgcef
Otu0001	5.9951	p00	5.67696	5.67696	0.0061699	Firmicutes	Lactobacillus	Lactobacillus	stdcef
Otu0002	5.01007	n12	4.74077	-4.74077	0.0061699	Verrucomicrobia	Verrucomicrobiaceae_unclassified	Verrucomicrobiaceae_unclassified	stdcef
Otu0003	4.40536	n12	4.20996	-4.20996	0.0060537	Proteobacteria	Escherichia-Shigella	Escherichia-Shigella	stdcef
Otu0005	5.08206	n12	4.84873	-4.84873	0.0061699	Bacteroidetes	Bacteroides	Bacteroides	stdcef
Otu0021	4.09633	n12	3.77036	-3.77036	0.0446097	Firmicutes	Lachnospiraceae_unclassified	Lachnospiraceae_unclassified	stdcef
Otu0032	2.67609	n12	2.34963	-2.34963	0.0220436	Firmicutes	Lachnospiraceae_unclassified	Lachnospiraceae_unclassified	stdcef
Otu0034	4.61527	n12	4.35023	-4.35023	0.00506203	Firmicutes	Lactobacillus	Lactobacillus	stdcef
Otu0035	4.00463	n12	3.65396	-3.65396	0.0351749	Actinobacteria	Coriobacteriaceae_unclassified	Coriobacteriaceae_unclassified	stdcef
Otu0039	4.01134	n12	3.65416	-3.65416	0.049746	Bacteroidetes	Bacteroidales_unclassified	Bacteroidales_S24-7_group_ge	stdcef
Otu0044	3.38195	n12	3.02585	-3.02585	0.049746	Firmicutes	Lachnospiraceae_unclassified	Lachnospiraceae_unclassified	stdcef
Otu0045	3.42912	n12	3.0574	-3.0574	0.011164	Actinobacteria	Olsenella	Olsenella	stdcef
Otu0052	3.02873	n12	2.67617	-2.67617	0.0220436	Firmicutes	Ruminococcaceae_unclassified	Ruminococcaceae_unclassified	stdcef
Otu0053	3.037	n12	2.67265	-2.67265	0.0220436	Firmicutes	Ruminococcaceae_unclassified	Ruminococcaceae_UCG-008	stdcef
Otu0055	2.57805	n12	2.22463	-2.22463	0.0351749	Firmicutes	Caproiciproducens	Caproiciproducens	stdcef
Otu0056	3.23866	n12	2.8692	-2.8692	0.0351749	Firmicutes	Lachnospiraceae_unclassified	Lachnospiraceae_unclassified	stdcef
Otu0057	4.11026	n12	3.78699	-3.78699	0.049746	Bacteroidetes	Bacteroidales_unclassified	Bacteroidales_S24-7_group_ge	stdcef
Otu0063	3.28677	n12	2.91549	-2.91549	0.0351749	Firmicutes	Ruminococcus	Ruminococcus	stdcef
Otu0064	3.75276	n12	3.42243	-3.42243	0.049746	Firmicutes	Clostridiales_unclassified	Clostridiales_unclassified	stdcef
Otu0066	3.27058	n12	2.93152	-2.93152	0.0351749	Firmicutes	Lachnospiraceae_unclassified	Lachnospiraceae_unclassified	stdcef
Otu0069	3.20849	n12	2.86368	-2.86368	0.0351749	Firmicutes	Lachnospiraceae_unclassified	Lachnospiraceae_unclassified	stdcef
Otu0071	2.44985	n12	2.14737	-2.14737	0.0220436	Firmicutes	Ruminococcaceae_unclassified	Ruminococcaceae_unclassified	stdcef
Otu0073	3.14871	n12	2.80616	-2.80616	0.0351749	Firmicutes	Lachnospiraceae_unclassified	Lachnospiraceae_unclassified	stdcef
Otu0074	3.52709	n12	3.21069	-3.21069	0.0351749	Firmicutes	Lachnospiraceae_unclassified	Lachnospiraceae_unclassified	stdcef
Otu0075	3.04192	n12	2.73473	-2.73473	0.0220436	Firmicutes	Clostridiales_unclassified	Clostridiales_unclassified	stdcef
Otu0078	3.78689	n12	3.41657	-3.41657	0.011164	Firmicutes	Lachnospiraceae_unclassified	Lachnospiraceae_unclassified	stdcef
Otu0079	3.48456	n12	3.16512	-3.16512	0.0151272	Firmicutes	Lachnospiraceae_unclassified	Lachnospiraceae_unclassified	stdcef
Otu0080	2.47854	n12	2.10557	-2.10557	0.0220436	Firmicutes	Lachnospiraceae_unclassified	Lachnospiraceae_FCS020_group	stdcef
Otu0081	3.35579	n12	3.0063	-3.0063	0.0220436	Firmicutes	Other	uncultured	stdcef
Otu0082	3.22125	n12	2.89111	-2.89111	0.00734473	Firmicutes	Other	uncultured	stdcef
Otu0083	3.23003	n12	2.88658	-2.88658	0.0220436	Firmicutes	Ruminococcaceae_unclassified	Ruminococcaceae_unclassified	stdcef
Otu0084	3.7281	n12	3.39149	-3.39149	0.0220436	Firmicutes	Lachnospiraceae_unclassified	Lachnospiraceae_unclassified	stdcef
Otu0086	3.61233	n12	3.26848	-3.26848	0.0220436	Firmicutes	Lachnospiraceae_unclassified	Lachnospiraceae_unclassified	stdcef
Otu0087	3.6377	n12	3.28319	-3.28319	0.049746	Bacteria_unclassified	Other	Bacteria_unclassified	stdcef
Otu0088	3.41954	n12	3.12631	-3.12631	0.0351749	Firmicutes	Lachnospiraceae_unclassified	Lachnospiraceae_ge	stdcef
Otu0090	2.87562	n12	2.53983	-2.53983	0.049746	Firmicutes	Ruminococcaceae_unclassified	Ruminococcaceae_unclassified	stdcef
Otu0094	2.3878	n12	2.03406	-2.03406	0.0351749	Firmicutes	Ruminococcaceae_unclassified	Ruminococcaceae_unclassified	stdcef
Otu0095	3.0142	n12	2.65378	-2.65378	0.049746	Firmicutes	Lachnospiraceae_unclassified	Lachnospiraceae_unclassified	stdcef
Otu0097	3.43441	n12	3.11511	-3.11511	0.0351749	Firmicutes	Lachnospiraceae_unclassified	Lachnospiraceae_unclassified	stdcef
Otu0099	2.63949	n12	2.2581	-2.2581	0.011164	Firmicutes	Ruminococcaceae_unclassified	Ruminococcaceae_unclassified	stdcef
Otu0100	2.38746	n12	2.05714	-2.05714	0.0220436	Firmicutes	Lachnospiraceae_unclassified	Lachnospiraceae_UCG-006	stdcef
Otu0101	3.26389	n12	2.91518	-2.91518	0.0351749	Firmicutes	Syntrophococcus	Syntrophococcus	stdcef
Otu0102	3.34871	n12	2.99037	-2.99037	0.011164	Actinobacteria	Eggerthella	Eggerthella	stdcef
Otu0104	2.58795	n12	2.23287	-2.23287	0.0366275	Firmicutes	Lachnospiraceae_unclassified	Lachnospiraceae_unclassified	stdcef
Otu0105	2.97177	n12	2.67335	-2.67335	0.00282232	Firmicutes	Lactobacillus	Lactobacillus	stdcef
Otu0106	3.16487	n12	2.81847	-2.81847	0.0220436	Firmicutes	Lachnospiraceae_unclassified	Lachnospiraceae_unclassified	stdcef
Otu0107	2.79205	n12	2.44957	-2.44957	0.0351749	Firmicutes	Firmicutes_unclassified	Firmicutes_unclassified	stdcef
Otu0108	3.62141	n12	3.26386	-3.26386	0.0351749	Bacteria_unclassified	Other	Bacteria_unclassified	stdcef
Otu0109	2.943	n12	2.65001	-2.65001	0.0220436	Firmicutes	Fusicatenibacter	Fusicatenibacter	stdcef
Otu0110	2.58542	n12	2.18201	-2.18201	0.011164	Firmicutes	Lachnospiraceae_unclassified	Lachnospiraceae_unclassified	stdcef
Otu0111	2.90257	n12	2.55926	-2.55926	0.0220436	Firmicutes	Ruminococcaceae_unclassified	Ruminococcaceae_unclassified	stdcef
Otu0113	2.62273	n12	2.29473	-2.29473	0.011164	Firmicutes	Lachnospiraceae_unclassified	Lachnospiraceae_unclassified	stdcef
Otu0115	3.16748	n12	2.79717	-2.79717	0.0351749	Firmicutes	Lachnospiraceae_unclassified	Lachnospiraceae_unclassified	stdcef
Otu0116	2.68997	n12	2.31946	-2.31946	0.0351749	Firmicutes	Lachnospiraceae_unclassified	Lachnospiraceae_unclassified	stdcef
Otu0117	3.18876	n12	2.8474	-2.8474	0.011164	Firmicutes	Fusicatenibacter	Fusicatenibacter	stdcef
Otu0118	3.24901	n12	2.98713	-2.98713	0.00282232	Bacteroidetes	Bacteroidales_unclassified	Bacteroidales_S24-7_group_ge	stdcef
Otu0121	3.29321	n12	2.9534	-2.9534	0.011164	Firmicutes	Lachnospiraceae_unclassified	Lachnospiraceae_unclassified	stdcef
Otu0123	2.56475	n12	2.19178	-2.19178	0.0220436	Firmicutes	Caproiciproducens	Caproiciproducens	stdcef
Otu0124	2.66802	n12	2.32023	-2.32023	0.0351749	Firmicutes	Lachnospiraceae_unclassified	Lachnospiraceae_unclassified	stdcef
Otu0126	3.07176	n12	2.71749	-2.71749	0.0220436	Firmicutes	Butyrivibrio	Butyrivibrio	stdcef
Otu0130	2.73981	n12	2.37749	-2.37749	0.011164	Firmicutes	Coprobacillus	Coprobacillus	stdcef
Otu0131	3.09894	n12	2.75613	-2.75613	0.011164	Firmicutes	Lachnospiraceae_unclassified	Lachnospiraceae_unclassified	stdcef
Otu0132	3.17679	n12	2.79062	-2.79062	0.0366275	Firmicutes	Lachnospiraceae_unclassified	Lachnospiraceae_unclassified	stdcef
Otu0133	2.7059	n12	2.35544	-2.35544	0.011164	Firmicutes	Lachnospiraceae_unclassified	Lachnospiraceae_unclassified	stdcef
Otu0134	2.8247	n12	2.47395	-2.47395	0.011164	Firmicutes	Blautia	Blautia	stdcef
Otu0135	2.48046	n12	2.1726	-2.1726	0.011164	Firmicutes	Lachnospiraceae_unclassified	Lachnospiraceae_UCG-006	stdcef
Otu0136	2.84167	n12	2.50662	-2.50662	0.011164	Firmicutes	Other	Family_XIII_ge	stdcef
Otu0138	3.44335	n12	3.0944	-3.0944	0.0351749	Firmicutes	Lachnospiraceae_unclassified	Lachnospiraceae_unclassified	stdcef
Otu0140	2.43349	n12	2.09825	-2.09825	0.0220436	Firmicutes	Ruminococcaceae_unclassified	Ruminococcaceae_unclassified	stdcef
Otu0141	3.05324	n12	2.72919	-2.72919	0.011164	Firmicutes	Lachnospiraceae_unclassified	Lachnospiraceae_unclassified	stdcef
Otu0142	3.3558	n12	3.03647	-3.03647	0.0220436	Firmicutes	Syntrophococcus	Syntrophococcus	stdcef
Otu0146	2.65114	n12	2.32788	-2.32788	0.011164	Firmicutes	Lachnospiraceae_unclassified	Lachnospiraceae_unclassified	stdcef
Otu0150	2.86851	n12	2.52066	-2.52066	0.0220436	Firmicutes	Lachnospiraceae_unclassified	Lachnospiraceae_unclassified	stdcef
Otu0152	2.78777	n12	2.42339	-2.42339	0.0220436	Firmicutes	Other	Family_XIII_unclassified	stdcef
Otu0156	2.42103	n12	2.08478	-2.08478	0.011164	Firmicutes	Other	uncultured	stdcef
Otu0157	2.74343	n12	2.39269	-2.39269	0.011164	Firmicutes	Lachnospiraceae_unclassified	Lachnospiraceae_unclassified	stdcef
Otu0159	2.71828	n12	2.43133	-2.43133	0.0366275	Firmicutes	Lachnospiraceae_unclassified	Lachnospiraceae_unclassified	stdcef
Otu0160	2.62531	n12	2.2901	-2.2901	0.011164	Firmicutes	Lachnospiraceae_unclassified	Lachnospiraceae_unclassified	stdcef
Otu0161	2.93601	n12	2.62536	-2.62536	0.011164	Firmicutes	Ruminiclostridium	Ruminiclostridium_6	stdcef
Otu0164	2.83866	n12	2.49078	-2.49078	0.011164	Firmicutes	Lachnospiraceae_unclassified	Lachnospiraceae_unclassified	stdcef
Otu0165	2.49109	n12	2.13114	-2.13114	0.0366275	Firmicutes	Clostridiales_unclassified	Clostridiales_unclassified	stdcef
Otu0168	2.69029	n12	2.35223	-2.35223	0.0365712	Firmicutes	Lachnospiraceae_unclassified	Lachnospiraceae_unclassified	stdcef
Otu0169	2.5344	n12	2.20232	-2.20232	0.011164	Firmicutes	Ruminococcaceae_unclassified	Ruminococcaceae_unclassified	stdcef
Otu0171	3.1096	n12	2.79916	-2.79916	0.011164	Firmicutes	Lachnospiraceae_unclassified	Lachnospiraceae_unclassified	stdcef
Otu0172	2.60377	n12	2.25539	-2.25539	0.0220436	Firmicutes	Lachnospiraceae_unclassified	Lachnospiraceae_unclassified	stdcef
Otu0174	3.25182	n12	2.95335	-2.95335	0.011164	Actinobacteria	Olsenella	Olsenella	stdcef
Otu0176	2.3828	n12	2.13617	-2.13617	0.0220436	Verrucomicrobia	Verrucomicrobiaceae_unclassified	Verrucomicrobiaceae_unclassified	stdcef
Otu0178	2.34353	n12	2.03587	-2.03587	0.011164	Firmicutes	Other	Family_XIII_ge	stdcef
Otu0179	2.68833	n12	2.32908	-2.32908	0.0220436	Firmicutes	Lachnospiraceae_unclassified	Lachnospiraceae_unclassified	stdcef
Otu0181	2.4646	n12	2.07709	-2.07709	0.0366275	Firmicutes	Lachnospiraceae_unclassified	Lachnospiraceae_unclassified	stdcef
Otu0183	3.07712	n12	2.74035	-2.74035	0.011164	Firmicutes	Lachnospiraceae_unclassified	Lachnospiraceae_unclassified	stdcef
Otu0184	2.43869	n12	2.11641	-2.11641	0.011164	Firmicutes	Other	Family_XIII_unclassified	stdcef
Otu0185	2.72344	n12	2.36261	-2.36261	0.011164	Firmicutes	Other	uncultured	stdcef
Otu0186	2.32339	n12	2.07967	-2.07967	0.00282232	Verrucomicrobia	Verrucomicrobiaceae_unclassified	Verrucomicrobiaceae_unclassified	stdcef
Otu0189	2.38775	n12	2.07325	-2.07325	0.011164	Firmicutes	Ruminococcaceae_unclassified	Ruminococcaceae_unclassified	stdcef
Otu0191	2.88976	n12	2.5626	-2.5626	0.0220436	Actinobacteria	Eggerthella	Eggerthella	stdcef
Otu0193	2.81032	n12	2.40199	-2.40199	0.0220436	Firmicutes	Lachnospiraceae_unclassified	Lachnospiraceae_unclassified	stdcef
Otu0194	2.47366	n12	2.13449	-2.13449	0.0351749	Firmicutes	Lachnospiraceae_unclassified	Lachnospiraceae_unclassified	stdcef
Otu0195	2.54468	n12	2.27521	-2.27521	0.011164	Firmicutes	Lachnospiraceae_unclassified	Lachnospiraceae_UCG-006	stdcef
Otu0197	2.60004	n12	2.25382	-2.25382	0.011164	Bacteroidetes	Bacteroidales_unclassified	Bacteroidales_S24-7_group_ge	stdcef
Otu0199	2.39717	n12	2.06021	-2.06021	0.011164	Firmicutes	Syntrophococcus	Syntrophococcus	stdcef
Otu0204	2.47294	n12	2.15346	-2.15346	0.011164	Bacteroidetes	Bacteroidales_unclassified	Bacteroidales_S24-7_group_ge	stdcef
Otu0208	2.46498	n12	2.09373	-2.09373	0.0220436	Firmicutes	Lachnospiraceae_unclassified	Lachnospiraceae_unclassified	stdcef
Otu0209	2.49143	n12	2.17536	-2.17536	0.0220436	Firmicutes	Clostridiales_unclassified	Clostridiales_unclassified	stdcef
Otu0217	2.92925	n12	2.66808	-2.66808	0.0366275	Firmicutes	Ruminococcaceae_unclassified	Ruminococcaceae_UCG-014	stdcef
Otu0225	2.49272	n12	2.16421	-2.16421	0.011164	Firmicutes	Lachnospiraceae_unclassified	Lachnospiraceae_unclassified	stdcef
Otu0233	3.08864	n12	2.76105	-2.76105	0.011164	Firmicutes	Butyricicoccus	Butyricicoccus	stdcef
Otu0236	2.61672	n12	2.27213	-2.27213	0.011164	Actinobacteria	Eggerthella	Eggerthella	stdcef
Otu0245	2.68753	n12	2.37491	-2.37491	0.0220436	Firmicutes	Ruminococcaceae_unclassified	Ruminococcaceae_unclassified	stdcef
Otu0253	2.6837	n12	2.36401	-2.36401	0.011164	Tenericutes	Mollicutes_unclassified	Mollicutes_RF9_ge	stdcef
Otu0254	2.63754	n12	2.3307	-2.3307	0.011164	Verrucomicrobia	Verrucomicrobiaceae_unclassified	Verrucomicrobiaceae_unclassified	stdcef
Otu0265	2.65849	n12	2.35733	-2.35733	0.011164	Firmicutes	Lactobacillus	Lactobacillus	stdcef
Otu0318	2.68085	n12	2.39701	-2.39701	0.0366275	Firmicutes	Ruminococcaceae_unclassified	Ruminococcaceae_UCG-014	stdcef
Otu0356	2.6874	n12	2.2691	-2.2691	0.0366275	Firmicutes	Lachnospiraceae_unclassified	Lachnospiraceae_unclassified	stdcef
